# Supplementary material for: Proteomic analysis of plasma at the preterminal stage of rhesus nonhuman primates exposed to a lethal total-body dose of gamma-radiation
Source: Sci Rep. 2024 Jun 12;14:13571. doi: 10.1038/s41598-024-64316-w (PMC11169553; doi:10.1038/s41598-024-64316-w)
Supplement: Supplementary file 1 — Supplementary Tables. [file 41598_2024_64316_MOESM1_ESM.xlsx]

## Sheet: Supplementary Table 1
Supplementary Table 1: Comprehensive list of proteins screened for in this study.
Protein Group	Protein IDs	Protein Names	Genes	First Protein Description
A0A075B6I3	A0A075B6I3	LVK55_HUMAN	IGLV11-55	Probable non-functional immunoglobulin lambda variable 11-55
A0A075B6I9	A0A075B6I9	LV746_HUMAN	IGLV7-46	Immunoglobulin lambda variable 7-46
A0A075B6J2	A0A075B6J2	LV233_HUMAN	IGLV2-33	Probable non-functional immunoglobulin lambda variable 2-33
A0A075B6K5	A0A075B6K5	LV39_HUMAN	IGLV3-9	Immunoglobulin lambda variable 3-9
A0A075B6P5	A0A075B6P5	KV228_HUMAN	IGKV2-28	Immunoglobulin kappa variable 2-28
A0A075B6R9	A0A075B6R9	KVD24_HUMAN	IGKV2D-24	Probable non-functional immunoglobulin kappa variable 2D-24
A0A075B6S5	A0A075B6S5	KV127_HUMAN	IGKV1-27	Immunoglobulin kappa variable 1-27
A0A087WSY4	A0A087WSY4	HV432_HUMAN	IGHV4-30-2	Immunoglobulin heavy variable 4-30-2
A0A087WSY6	A0A087WSY6	KVD15_HUMAN	IGKV3D-15	Immunoglobulin kappa variable 3D-15
A0A0A0MRZ8	A0A0A0MRZ8	KVD11_HUMAN	IGKV3D-11	Immunoglobulin kappa variable 3D-11
A0A0A0MS15	A0A0A0MS15	HV349_HUMAN	IGHV3-49	Immunoglobulin heavy variable 3-49
A0A0A0MT36	A0A0A0MT36	KVD21_HUMAN	IGKV6D-21	Immunoglobulin kappa variable 6D-21
A0A0B4J1V0	A0A0B4J1V0	HV315_HUMAN	IGHV3-15	Immunoglobulin heavy variable 3-15
A0A0B4J1V6	A0A0B4J1V6	HV373_HUMAN	IGHV3-73	Immunoglobulin heavy variable 3-73
A0A0B4J1Y9	A0A0B4J1Y9	HV372_HUMAN	IGHV3-72	Immunoglobulin heavy variable 3-72
A0A0B4J2D5-2	A0A0B4J2D5-2	GAL3B_HUMAN	GATD3B	Isoform 2 of Putative glutamine amidotransferase-like class 1 domain-containing protein 3B, mitochondrial
A0A0C4DH25	A0A0C4DH25	KVD20_HUMAN	IGKV3D-20	Immunoglobulin kappa variable 3D-20
A0A0C4DH34	A0A0C4DH34	HV428_HUMAN	IGHV4-28	Immunoglobulin heavy variable 4-28
A0A0C4DH38	A0A0C4DH38	HV551_HUMAN	IGHV5-51	Immunoglobulin heavy variable 5-51
A0A0C4DH67	A0A0C4DH67	KV108_HUMAN	IGKV1-8	Immunoglobulin kappa variable 1-8
A0A0J9YX35	A0A0J9YX35	HV64D_HUMAN	IGHV3-64D	Immunoglobulin heavy variable 3-64D
A0A0J9YXQ4	A0A0J9YXQ4	PMA6E_HUMAN	PNMA6E	Paraneoplastic antigen Ma6E
A0A494C071	A0A494C071	PWWP4_HUMAN	PWWP4	PWWP domain-containing DNA repair factor 4
A0AVI4	A0AVI4	TM129_HUMAN	TMEM129	E3 ubiquitin-protein ligase TM129
A0FGR9-2	A0FGR9-2	ESYT3_HUMAN	ESYT3	Isoform 2 of Extended synaptotagmin-3 (E-Syt3) (Chr3Syt)
A2NJV5	A2NJV5	KV229_HUMAN	IGKV2-29	Immunoglobulin kappa variable 2-29
A2RRP1	A2RRP1	NBAS_HUMAN	NBAS	Neuroblastoma-amplified sequence
A5A3E0	A5A3E0	POTEF_HUMAN	POTEF	POTE ankyrin domain family member F
A6H8Y1-4	A6H8Y1-4	BDP1_HUMAN	BDP1	Isoform 4 of Transcription factor TFIIIB component B'' homolog (Transcription factor IIIB 150) (TFIIIB150) (Transcription factor-like nuclear regulator)
A6NDG6	A6NDG6	PGP_HUMAN	PGP	Glycerol-3-phosphate phosphatase
A6NN90	A6NN90	CB081_HUMAN	C2orf81	Uncharacterized protein C2orf81
A9Z1Z3	A9Z1Z3	FR1L4_HUMAN	FER1L4	Fer-1-like protein 4
B2RTY4-4	B2RTY4-4	MYO9A_HUMAN	MYO9A	Isoform 4 of Unconventional myosin-IXa (Unconventional myosin-9a)
E9PAV3-2	E9PAV3-2	NACAM_HUMAN	NACA	Isoform 2 of Nascent polypeptide-associated complex subunit alpha, muscle-specific form (Alpha-NAC, muscle-specific form) (skNAC)
O00151	O00151	PDLI1_HUMAN	PDLIM1	PDZ and LIM domain protein 1
O00187	O00187	MASP2_HUMAN	MASP2	Mannan-binding lectin serine protease 2
O00299	O00299	CLIC1_HUMAN	CLIC1	Chloride intracellular channel protein 1
O00391	O00391	QSOX1_HUMAN	QSOX1	Sulfhydryl oxidase 1
O00499-2	O00499-2	BIN1_HUMAN	BIN1	Isoform 2 of Myc box-dependent-interacting protein 1 (Amphiphysin II) (Amphiphysin-like protein) (Box-dependent myc-interacting protein 1) (Bridging integrator 1)
O14492	O14492	SH2B2_HUMAN	SH2B2	SH2B adapter protein 2
O14686	O14686	KMT2D_HUMAN	KMT2D	Histone-lysine N-methyltransferase 2D
O14786-3	O14786-3	NRP1_HUMAN	NRP1	Isoform 3 of Neuropilin-1 (Vascular endothelial cell growth factor 165 receptor) (CD antigen CD304)
O14793	O14793	GDF8_HUMAN	MSTN	Growth/differentiation factor 8
O15015	O15015	ZN646_HUMAN	ZNF646	Zinc finger protein 646
O15018	O15018	PDZD2_HUMAN	PDZD2	PDZ domain-containing protein 2
O15204-2	O15204-2	ADEC1_HUMAN	ADAMDEC1	Isoform 2 of ADAM DEC1 (EC 3.4.24.-) (A disintegrin and metalloproteinase domain-like protein decysin-1) (ADAM-like protein decysin-1)
O15335	O15335	CHAD_HUMAN	CHAD	Chondroadherin
O15528	O15528	CP27B_HUMAN	CYP27B1	25-hydroxyvitamin D-1 alpha hydroxylase, mitochondrial
O43151-2	O43151-2	TET3_HUMAN	TET3	Isoform 2 of Methylcytosine dioxygenase TET3 (EC 1.14.11.80)
O43278	O43278	SPIT1_HUMAN	SPINT1	Kunitz-type protease inhibitor 1
O43290	O43290	SNUT1_HUMAN	SART1	U4/U6.U5 tri-snRNP-associated protein 1
O43491-4	O43491-4	E41L2_HUMAN	EPB41L2	Isoform 4 of Band 4.1-like protein 2 (Erythrocyte membrane protein band 4.1-like 2) (Generally expressed protein 4.1) (4.1G)
O43866	O43866	CD5L_HUMAN	CD5L	CD5 antigen-like
O60333-2	O60333-2	KIF1B_HUMAN	KIF1B	Isoform 2 of Kinesin-like protein KIF1B (Klp)
O60462-3	O60462-3	NRP2_HUMAN	NRP2	Isoform 3 of Neuropilin-2 (Vascular endothelial cell growth factor 165 receptor 2)
O60524	O60524	NEMF_HUMAN	NEMF	Nuclear export mediator factor NEMF
O60664	O60664	PLIN3_HUMAN	PLIN3	Perilipin-3
O75083	O75083	WDR1_HUMAN	WDR1	WD repeat-containing protein 1
O75083-3	O75083-3	WDR1_HUMAN	WDR1	Isoform 3 of WD repeat-containing protein 1 (Actin-interacting protein 1) (AIP1) (NORI-1)
O75161	O75161	NPHP4_HUMAN	NPHP4	Nephrocystin-4
O75339	O75339	CILP1_HUMAN	CILP	Cartilage intermediate layer protein 1
O75340-2	O75340-2	PDCD6_HUMAN	PDCD6	Isoform 2 of Programmed cell death protein 6 (Apoptosis-linked gene 2 protein homolog) (ALG-2)
O75462	O75462	CRLF1_HUMAN	CRLF1	Cytokine receptor-like factor 1
O75596	O75596	CLC3A_HUMAN	CLEC3A	C-type lectin domain family 3 member A
O75691	O75691	UTP20_HUMAN	UTP20	Small subunit processome component 20 homolog
O75715	O75715	GPX5_HUMAN	GPX5	Epididymal secretory glutathione peroxidase
O75874	O75874	IDHC_HUMAN	IDH1	Isocitrate dehydrogenase [NADP] cytoplasmic
O94829	O94829	IPO13_HUMAN	IPO13	Importin-13
O94985	O94985	CSTN1_HUMAN	CLSTN1	Calsyntenin-1
O94986-2	O94986-2	CE152_HUMAN	CEP152	Isoform 2 of Centrosomal protein of 152 kDa (Cep152)
O95154	O95154	ARK73_HUMAN	AKR7A3	Aflatoxin B1 aldehyde reductase member 3
O95243-5	O95243-5	MBD4_HUMAN	MBD4	Isoform 5 of Methyl-CpG-binding domain protein 4 (EC 3.2.2.-) (Methyl-CpG-binding endonuclease 1) (Methyl-CpG-binding protein MBD4) (Mismatch-specific DNA N-glycosylase)
O95294-4	O95294-4	RASL1_HUMAN	RASAL1	Isoform 4 of RasGAP-activating-like protein 1 (RAS protein activator like 1) (Ras GTPase-activating-like protein)
O95428-4	O95428-4	PPN_HUMAN	PAPLN	Isoform 4 of Papilin
O95428-6	O95428-6	PPN_HUMAN	PAPLN	Isoform 6 of Papilin
O95445	O95445	APOM_HUMAN	APOM	Apolipoprotein M
O95678	O95678	K2C75_HUMAN	KRT75	Keratin, type II cytoskeletal 75
O95782-2	O95782-2	AP2A1_HUMAN	AP2A1	Isoform 2 of AP-2 complex subunit alpha-1 (100 kDa coated vesicle protein A) (Adaptor protein complex AP-2 subunit alpha-1) (Adaptor-related protein complex 2 subunit alpha-1) (Alpha-adaptin A) (Alpha1-adaptin) (Clathrin assembly protein complex 2 alpha-A large chain) (Plasma membrane adaptor HA2/AP2 adaptin alpha A subunit)
O95980	O95980	RECK_HUMAN	RECK	Reversion-inducing cysteine-rich protein with Kazal motifs
P00338-2	P00338-2	LDHA_HUMAN	LDHA	Isoform 2 of L-lactate dehydrogenase A chain (LDH-A) (EC 1.1.1.27) (Cell proliferation-inducing gene 19 protein) (LDH muscle subunit) (LDH-M) (Renal carcinoma antigen NY-REN-59)
P00338-3	P00338-3	LDHA_HUMAN	LDHA	Isoform 3 of L-lactate dehydrogenase A chain (LDH-A) (EC 1.1.1.27) (Cell proliferation-inducing gene 19 protein) (LDH muscle subunit) (LDH-M) (Renal carcinoma antigen NY-REN-59)
P00352	P00352	AL1A1_HUMAN	ALDH1A1	Retinal dehydrogenase 1
P00390-3	P00390-3	GSHR_HUMAN	GSR	Isoform 3 of Glutathione reductase, mitochondrial (GR) (GRase) (EC 1.8.1.7)
P00450	P00450	CERU_HUMAN	CP	Ceruloplasmin
P00451	P00451	FA8_HUMAN	F8	Coagulation factor VIII
P00488	P00488	F13A_HUMAN	F13A1	Coagulation factor XIII A chain
P00492	P00492	HPRT_HUMAN	HPRT1	Hypoxanthine-guanine phosphoribosyltransferase
P00558-2	P00558-2	PGK1_HUMAN	PGK1	Isoform 2 of Phosphoglycerate kinase 1 (EC 2.7.2.3) (Cell migration-inducing gene 10 protein) (Primer recognition protein 2) (PRP 2)
P00568	P00568	KAD1_HUMAN	AK1	Adenylate kinase isoenzyme 1
P00734	P00734	THRB_HUMAN	F2	Prothrombin
P00736	P00736	C1R_HUMAN	C1R	Complement C1r subcomponent
P00738	P00738	HPT_HUMAN	HP	Haptoglobin
P00738-2	P00738-2	HPT_HUMAN	HP	Isoform 2 of Haptoglobin (Zonulin) [Cleaved into: Haptoglobin alpha chain; Haptoglobin beta chain]
P00739-2	P00739-2	HPTR_HUMAN	HPR	Isoform 2 of Haptoglobin-related protein
P00740-2	P00740-2	FA9_HUMAN	F9	Isoform 2 of Coagulation factor IX (EC 3.4.21.22) (Christmas factor) (Plasma thromboplastin component) (PTC) [Cleaved into: Coagulation factor IXa light chain; Coagulation factor IXa heavy chain]
P00742	P00742	FA10_HUMAN	F10	Coagulation factor X
P00746	P00746	CFAD_HUMAN	CFD	Complement factor D
P00747	P00747	PLMN_HUMAN	PLG	Plasminogen
P00748	P00748	FA12_HUMAN	F12	Coagulation factor XII
P00751	P00751	CFAB_HUMAN	CFB	Complement factor B
P00918	P00918	CAH2_HUMAN	CA2	Carbonic anhydrase 2
P01008	P01008	ANT3_HUMAN	SERPINC1	Antithrombin-III
P01009	P01009	A1AT_HUMAN	SERPINA1	Alpha-1-antitrypsin
P01011	P01011	AACT_HUMAN	SERPINA3	Alpha-1-antichymotrypsin
P01019	P01019	ANGT_HUMAN	AGT	Angiotensinogen
P01023	P01023	A2MG_HUMAN	A2M	Alpha-2-macroglobulin
P01024	P01024	CO3_HUMAN	C3	Complement C3
P01031	P01031	CO5_HUMAN	C5	Complement C5
P01033	P01033	TIMP1_HUMAN	TIMP1	Metalloproteinase inhibitor 1
P01034	P01034	CYTC_HUMAN	CST3	Cystatin-C
P01042	P01042	KNG1_HUMAN	KNG1	Kininogen-1
P01042-2	P01042-2	KNG1_HUMAN	KNG1	Isoform 2 of Kininogen-1 (Alpha-2-thiol proteinase inhibitor) (Fitzgerald factor) (High molecular weight kininogen) (HMWK) (Williams-Fitzgerald-Flaujeac factor) [Cleaved into: Kininogen-1 heavy chain; T-kinin (Ile-Ser-Bradykinin); Bradykinin (Kallidin I); Lysyl-bradykinin (Kallidin II); Kininogen-1 light chain; Low molecular weight growth-promoting factor]
P01042-3	P01042-3	KNG1_HUMAN	KNG1	Isoform 3 of Kininogen-1 (Alpha-2-thiol proteinase inhibitor) (Fitzgerald factor) (High molecular weight kininogen) (HMWK) (Williams-Fitzgerald-Flaujeac factor) [Cleaved into: Kininogen-1 heavy chain; T-kinin (Ile-Ser-Bradykinin); Bradykinin (Kallidin I); Lysyl-bradykinin (Kallidin II); Kininogen-1 light chain; Low molecular weight growth-promoting factor]
P01344-3	P01344-3	IGF2_HUMAN	IGF2	Isoform 3 of Insulin-like growth factor II (IGF-II) (Somatomedin-A) (T3M-11-derived growth factor) [Cleaved into: Insulin-like growth factor II; Insulin-like growth factor II Ala-25 Del; Preptin]
P01597	P01597	KV139_HUMAN	IGKV1-39	Immunoglobulin kappa variable 1-39
P01599	P01599	KV117_HUMAN	IGKV1-17	Immunoglobulin kappa variable 1-17
P01602	P01602	KV105_HUMAN	IGKV1-5	Immunoglobulin kappa variable 1-5
P01611	P01611	KVD12_HUMAN	IGKV1D-12	Immunoglobulin kappa variable 1D-12
P01619	P01619	KV320_HUMAN	IGKV3-20	Immunoglobulin kappa variable 3-20
P01624	P01624	KV315_HUMAN	IGKV3-15	Immunoglobulin kappa variable 3-15
P01700	P01700	LV147_HUMAN	IGLV1-47	Immunoglobulin lambda variable 1-47
P01701	P01701	LV151_HUMAN	IGLV1-51	Immunoglobulin lambda variable 1-51
P01714	P01714	LV319_HUMAN	IGLV3-19	Immunoglobulin lambda variable 3-19
P01717	P01717	LV325_HUMAN	IGLV3-25	Immunoglobulin lambda variable 3-25
P01718	P01718	LV327_HUMAN	IGLV3-27	Immunoglobulin lambda variable 3-27
P01767	P01767	HV353_HUMAN	IGHV3-53	Immunoglobulin heavy variable 3-53
P01825	P01825	HV459_HUMAN	IGHV4-59	Immunoglobulin heavy variable 4-59
P01857	P01857	IGHG1_HUMAN	IGHG1	Immunoglobulin heavy constant gamma 1
P01861-1	P01861-1	IGHG4_HUMAN	IGHG4	Isoform 1 of Immunoglobulin heavy constant gamma 4 (Ig gamma-4 chain C region)
P01871-1	P01871-1	IGHM_HUMAN	IGHM	Isoform 1 of Immunoglobulin heavy constant mu (Ig mu chain C region) (Ig mu chain C region BOT) (Ig mu chain C region GAL) (Ig mu chain C region OU)
P01876	P01876	IGHA1_HUMAN	IGHA1	Immunoglobulin heavy constant alpha 1
P02042	P02042	HBD_HUMAN	HBD	Hemoglobin subunit delta
P02100	P02100	HBE_HUMAN	HBE1	Hemoglobin subunit epsilon
P02452	P02452	CO1A1_HUMAN	COL1A1	Collagen alpha-1(I) chain
P02458-1	P02458-1	CO2A1_HUMAN	COL2A1	Isoform 1 of Collagen alpha-1(II) chain (Alpha-1 type II collagen) [Cleaved into: Collagen alpha-1(II) chain; Chondrocalcin]
P02461-2	P02461-2	CO3A1_HUMAN	COL3A1	Isoform 2 of Collagen alpha-1(III) chain
P02545-6	P02545-6	LMNA_HUMAN	LMNA	Isoform 6 of Prelamin-A/C [Cleaved into: Lamin-A/C (70 kDa lamin) (Renal carcinoma antigen NY-REN-32)]
P02647	P02647	APOA1_HUMAN	APOA1	Apolipoprotein A-I
P02649	P02649	APOE_HUMAN	APOE	Apolipoprotein E
P02652	P02652	APOA2_HUMAN	APOA2	Apolipoprotein A-II
P02654	P02654	APOC1_HUMAN	APOC1	Apolipoprotein C-I
P02655	P02655	APOC2_HUMAN	APOC2	Apolipoprotein C-II
P02656	P02656	APOC3_HUMAN	APOC3	Apolipoprotein C-III
P02671	P02671	FIBA_HUMAN	FGA	Fibrinogen alpha chain
P02671-2	P02671-2	FIBA_HUMAN	FGA	Isoform 2 of Fibrinogen alpha chain [Cleaved into: Fibrinopeptide A; Fibrinogen alpha chain]
P02675	P02675	FIBB_HUMAN	FGB	Fibrinogen beta chain
P02679-2	P02679-2	FIBG_HUMAN	FGG	Isoform 2 of Fibrinogen gamma chain
P02741	P02741	CRP_HUMAN	CRP	C-reactive protein
P02743	P02743	SAMP_HUMAN	APCS	Serum amyloid P-component
P02746	P02746	C1QB_HUMAN	C1QB	Complement C1q subcomponent subunit B
P02747	P02747	C1QC_HUMAN	C1QC	Complement C1q subcomponent subunit C
P02748	P02748	CO9_HUMAN	C9	Complement component C9
P02749	P02749	APOH_HUMAN	APOH	Beta-2-glycoprotein 1
P02751-3	P02751-3	FINC_HUMAN	FN1	Isoform 3 of Fibronectin (FN) (Cold-insoluble globulin) (CIG) [Cleaved into: Anastellin; Ugl-Y1; Ugl-Y2; Ugl-Y3]
P02751-5	P02751-5	FINC_HUMAN	FN1	Isoform 5 of Fibronectin (FN) (Cold-insoluble globulin) (CIG) [Cleaved into: Anastellin; Ugl-Y1; Ugl-Y2; Ugl-Y3]
P02751-8	P02751-8	FINC_HUMAN	FN1	Isoform 8 of Fibronectin (FN) (Cold-insoluble globulin) (CIG) [Cleaved into: Anastellin; Ugl-Y1; Ugl-Y2; Ugl-Y3]
P02753	P02753	RET4_HUMAN	RBP4	Retinol-binding protein 4
P02760	P02760	AMBP_HUMAN	AMBP	Protein AMBP
P02765	P02765	FETUA_HUMAN	AHSG	Alpha-2-HS-glycoprotein
P02768	P02768	ALBU_HUMAN	ALB	Albumin
P02768-3	P02768-3	ALBU_HUMAN	ALB	Isoform 3 of Albumin
P02774-2	P02774-2	VTDB_HUMAN	GC	Isoform 2 of Vitamin D-binding protein (DBP) (VDB) (Gc protein-derived macrophage activating factor) (Gc-MAF) (GcMAF) (Gc-globulin) (Group-specific component) (Gc) (Vitamin D-binding protein-macrophage activating factor) (DBP-maf)
P02774-3	P02774-3	VTDB_HUMAN	GC	Isoform 3 of Vitamin D-binding protein (DBP) (VDB) (Gc protein-derived macrophage activating factor) (Gc-MAF) (GcMAF) (Gc-globulin) (Group-specific component) (Gc) (Vitamin D-binding protein-macrophage activating factor) (DBP-maf)
P02775	P02775	CXCL7_HUMAN	PPBP	Platelet basic protein
P02776	P02776	PLF4_HUMAN	PF4	Platelet factor 4
P02786	P02786	TFR1_HUMAN	TFRC	Transferrin receptor protein 1
P02787	P02787	TRFE_HUMAN	TF	Serotransferrin
P02788-2	P02788-2	TRFL_HUMAN	LTF	Isoform 2 of Lactotransferrin (Lactoferrin) (EC 3.4.21.-) (Growth-inhibiting protein 12) (Talalactoferrin) [Cleaved into: Lactoferricin-H (Lfcin-H); Kaliocin-1; Lactoferroxin-A; Lactoferroxin-B; Lactoferroxin-C]
P02790	P02790	HEMO_HUMAN	HPX	Hemopexin
P03951	P03951	FA11_HUMAN	F11	Coagulation factor XI
P03952	P03952	KLKB1_HUMAN	KLKB1	Plasma kallikrein
P03971	P03971	MIS_HUMAN	AMH	Muellerian-inhibiting factor
P04003	P04003	C4BPA_HUMAN	C4BPA	C4b-binding protein alpha chain
P04004	P04004	VTNC_HUMAN	VTN	Vitronectin
P04040	P04040	CATA_HUMAN	CAT	Catalase
P04070	P04070	PROC_HUMAN	PROC	Vitamin K-dependent protein C
P04070-2	P04070-2	PROC_HUMAN	PROC	Isoform 2 of Vitamin K-dependent protein C (EC 3.4.21.69) (Anticoagulant protein C) (Autoprothrombin IIA) (Blood coagulation factor XIV) [Cleaved into: Vitamin K-dependent protein C light chain; Vitamin K-dependent protein C heavy chain; Activation peptide]
P04075	P04075	ALDOA_HUMAN	ALDOA	Fructose-bisphosphate aldolase A
P04075-2	P04075-2	ALDOA_HUMAN	ALDOA	Isoform 2 of Fructose-bisphosphate aldolase A (EC 4.1.2.13) (Lung cancer antigen NY-LU-1) (Muscle-type aldolase)
P04083	P04083	ANXA1_HUMAN	ANXA1	Annexin A1
P04114	P04114	APOB_HUMAN	APOB	Apolipoprotein B-100
P04180	P04180	LCAT_HUMAN	LCAT	Phosphatidylcholine-sterol acyltransferase
P04196	P04196	HRG_HUMAN	HRG	Histidine-rich glycoprotein
P04217	P04217	A1BG_HUMAN	A1BG	Alpha-1B-glycoprotein
P04259	P04259	K2C6B_HUMAN	KRT6B	Keratin, type II cytoskeletal 6B
P04264	P04264	K2C1_HUMAN	KRT1	Keratin, type II cytoskeletal 1
P04275	P04275	VWF_HUMAN	VWF	von Willebrand factor
P04278	P04278	SHBG_HUMAN	SHBG	Sex hormone-binding globulin
P04278-4	P04278-4	SHBG_HUMAN	SHBG	Isoform 4 of Sex hormone-binding globulin (SHBG) (Sex steroid-binding protein) (SBP) (Testis-specific androgen-binding protein) (ABP) (Testosterone-estradiol-binding globulin) (TeBG) (Testosterone-estrogen-binding globulin)
P04406-2	P04406-2	G3P_HUMAN	GAPDH	Isoform 2 of Glyceraldehyde-3-phosphate dehydrogenase (GAPDH) (EC 1.2.1.12) (Peptidyl-cysteine S-nitrosylase GAPDH) (EC 2.6.99.-)
P04439-2	P04439-2	HLAA_HUMAN	HLA-A	Isoform 2 of HLA class I histocompatibility antigen, A alpha chain (Human leukocyte antigen A) (HLA-A)
P04632	P04632	CPNS1_HUMAN	CAPNS1	Calpain small subunit 1
P04746	P04746	AMYP_HUMAN	AMY2A	Pancreatic alpha-amylase
P04792	P04792	HSPB1_HUMAN	HSPB1	Heat shock protein beta-1
P05019-2	P05019-2	IGF1_HUMAN	IGF1	Isoform 2 of Insulin-like growth factor I (IGF-I) (Mechano growth factor) (MGF) (Somatomedin-C)
P05060	P05060	SCG1_HUMAN	CHGB	Secretogranin-1
P05062	P05062	ALDOB_HUMAN	ALDOB	Fructose-bisphosphate aldolase B
P05090	P05090	APOD_HUMAN	APOD	Apolipoprotein D
P05106	P05106	ITB3_HUMAN	ITGB3	Integrin beta-3
P05109	P05109	S10A8_HUMAN	S100A8	Protein S100-A8
P05121	P05121	PAI1_HUMAN	SERPINE1	Plasminogen activator inhibitor 1
P05154	P05154	IPSP_HUMAN	SERPINA5	Plasma serine protease inhibitor
P05155-3	P05155-3	IC1_HUMAN	SERPING1	Isoform 3 of Plasma protease C1 inhibitor (C1 Inh) (C1Inh) (C1 esterase inhibitor) (C1-inhibiting factor) (Serpin G1)
P05156	P05156	CFAI_HUMAN	CFI	Complement factor I
P05160	P05160	F13B_HUMAN	F13B	Coagulation factor XIII B chain
P05164	P05164	PERM_HUMAN	MPO	Myeloperoxidase
P05387	P05387	RLA2_HUMAN	RPLP2	60S acidic ribosomal protein P2
P05388-2	P05388-2	RLA0_HUMAN	RPLP0	Isoform 2 of Large ribosomal subunit protein uL10 (60S acidic ribosomal protein P0) (60S ribosomal protein L10E)
P05452	P05452	TETN_HUMAN	CLEC3B	Tetranectin
P05543	P05543	THBG_HUMAN	SERPINA7	Thyroxine-binding globulin
P05546	P05546	HEP2_HUMAN	SERPIND1	Heparin cofactor 2
P05787	P05787	K2C8_HUMAN	KRT8	Keratin, type II cytoskeletal 8
P05976-2	P05976-2	MYL1_HUMAN	MYL1	Isoform 2 of Myosin light chain 1/3, skeletal muscle isoform (MLC1/MLC3) (MLC1F/MLC3F) (Myosin light chain alkali 1/2) (Myosin light chain A1/A2)
P06312	P06312	KV401_HUMAN	IGKV4-1	Immunoglobulin kappa variable 4-1
P06396	P06396	GELS_HUMAN	GSN	Gelsolin
P06396-2	P06396-2	GELS_HUMAN	GSN	Isoform 2 of Gelsolin (AGEL) (Actin-depolymerizing factor) (ADF) (Brevin)
P06681	P06681	CO2_HUMAN	C2	Complement C2
P06702	P06702	S10A9_HUMAN	S100A9	Protein S100-A9
P06727	P06727	APOA4_HUMAN	APOA4	Apolipoprotein A-IV
P06732	P06732	KCRM_HUMAN	CKM	Creatine kinase M-type
P06733	P06733	ENOA_HUMAN	ENO1	Alpha-enolase
P06737-2	P06737-2	PYGL_HUMAN	PYGL	Isoform 2 of Glycogen phosphorylase, liver form (EC 2.4.1.1)
P06744	P06744	G6PI_HUMAN	GPI	Glucose-6-phosphate isomerase
P06753-5	P06753-5	TPM3_HUMAN	TPM3	Isoform 5 of Tropomyosin alpha-3 chain (Gamma-tropomyosin) (Tropomyosin-3) (Tropomyosin-5) (hTM5)
P06753-6	P06753-6	TPM3_HUMAN	TPM3	Isoform 6 of Tropomyosin alpha-3 chain (Gamma-tropomyosin) (Tropomyosin-3) (Tropomyosin-5) (hTM5)
P06858	P06858	LIPL_HUMAN	LPL	Lipoprotein lipase
P07195	P07195	LDHB_HUMAN	LDHB	L-lactate dehydrogenase B chain
P07203	P07203	GPX1_HUMAN	GPX1	Glutathione peroxidase 1
P07203-2	P07203-2	GPX1_HUMAN	GPX1	Isoform 2 of Glutathione peroxidase 1 (GPx-1) (GSHPx-1) (EC 1.11.1.9) (Cellular glutathione peroxidase) (Phospholipid-hydroperoxide glutathione peroxidase GPX1) (EC 1.11.1.12)
P07225	P07225	PROS_HUMAN	PROS1	Vitamin K-dependent protein S
P07339	P07339	CATD_HUMAN	CTSD	Cathepsin D
P07355	P07355	ANXA2_HUMAN	ANXA2	Annexin A2
P07357	P07357	CO8A_HUMAN	C8A	Complement component C8 alpha chain
P07358	P07358	CO8B_HUMAN	C8B	Complement component C8 beta chain
P07360	P07360	CO8G_HUMAN	C8G	Complement component C8 gamma chain
P07384	P07384	CAN1_HUMAN	CAPN1	Calpain-1 catalytic subunit
P07437	P07437	TBB5_HUMAN	TUBB	Tubulin beta chain
P07602	P07602	SAP_HUMAN	PSAP	Prosaposin
P07686	P07686	HEXB_HUMAN	HEXB	Beta-hexosaminidase subunit beta
P07711-3	P07711-3	CATL1_HUMAN	CTSL	Isoform 3 of Procathepsin L (EC 3.4.22.15) (Cathepsin L1) (Major excreted protein) (MEP) [Cleaved into: Cathepsin L; Cathepsin L heavy chain; Cathepsin L light chain]
P07737	P07737	PROF1_HUMAN	PFN1	Profilin-1
P07858	P07858	CATB_HUMAN	CTSB	Cathepsin B
P07900	P07900	HS90A_HUMAN	HSP90AA1	Heat shock protein HSP 90-alpha
P07900-2	P07900-2	HS90A_HUMAN	HSP90AA1	Isoform 2 of Heat shock protein HSP 90-alpha (EC 3.6.4.10) (Heat shock 86 kDa) (HSP 86) (HSP86) (Lipopolysaccharide-associated protein 2) (LAP-2) (LPS-associated protein 2) (Renal carcinoma antigen NY-REN-38)
P07910	P07910	HNRPC_HUMAN	HNRNPC	Heterogeneous nuclear ribonucleoproteins C1/C2
P07996	P07996	TSP1_HUMAN	THBS1	Thrombospondin-1
P07996-2	P07996-2	TSP1_HUMAN	THBS1	Isoform 2 of Thrombospondin-1 (Glycoprotein G)
P08123	P08123	CO1A2_HUMAN	COL1A2	Collagen alpha-2(I) chain
P08183	P08183	MDR1_HUMAN	ABCB1	ATP-dependent translocase ABCB1
P08238	P08238	HS90B_HUMAN	HSP90AB1	Heat shock protein HSP 90-beta
P08253	P08253	MMP2_HUMAN	MMP2	72 kDa type IV collagenase
P08263	P08263	GSTA1_HUMAN	GSTA1	Glutathione S-transferase A1
P08294	P08294	SODE_HUMAN	SOD3	Extracellular superoxide dismutase [Cu-Zn]
P08514	P08514	ITA2B_HUMAN	ITGA2B	Integrin alpha-IIb
P08514-3	P08514-3	ITA2B_HUMAN	ITGA2B	Isoform 3 of Integrin alpha-IIb (GPalpha IIb) (GPIIb) (Platelet membrane glycoprotein IIb) (CD antigen CD41) [Cleaved into: Integrin alpha-IIb heavy chain; Integrin alpha-IIb light chain, form 1; Integrin alpha-IIb light chain, form 2]
P08519	P08519	APOA_HUMAN	LPA	Apolipoprotein(a)
P08567	P08567	PLEK_HUMAN	PLEK	Pleckstrin
P08571	P08571	CD14_HUMAN	CD14	Monocyte differentiation antigen CD14
P08603	P08603	CFAH_HUMAN	CFH	Complement factor H
P08637	P08637	FCG3A_HUMAN	FCGR3A	Low affinity immunoglobulin gamma Fc region receptor III-A
P08670	P08670	VIME_HUMAN	VIM	Vimentin
P08697	P08697	A2AP_HUMAN	SERPINF2	Alpha-2-antiplasmin
P08779	P08779	K1C16_HUMAN	KRT16	Keratin, type I cytoskeletal 16
P08833	P08833	IBP1_HUMAN	IGFBP1	Insulin-like growth factor-binding protein 1
P09104	P09104	ENOG_HUMAN	ENO2	Gamma-enolase
P09110	P09110	THIK_HUMAN	ACAA1	3-ketoacyl-CoA thiolase, peroxisomal
P09211	P09211	GSTP1_HUMAN	GSTP1	Glutathione S-transferase P
P09238	P09238	MMP10_HUMAN	MMP10	Stromelysin-2
P09467	P09467	F16P1_HUMAN	FBP1	Fructose-1,6-bisphosphatase 1
P09486	P09486	SPRC_HUMAN	SPARC	SPARC
P09622	P09622	DLDH_HUMAN	DLD	Dihydrolipoyl dehydrogenase, mitochondrial
P09622-2	P09622-2	DLDH_HUMAN	DLD	Isoform 2 of Dihydrolipoyl dehydrogenase, mitochondrial (EC 1.8.1.4) (Dihydrolipoamide dehydrogenase) (Glycine cleavage system L protein)
P09651-3	P09651-3	ROA1_HUMAN	HNRNPA1	Isoform 3 of Heterogeneous nuclear ribonucleoprotein A1 (hnRNP A1) (Helix-destabilizing protein) (Single-strand RNA-binding protein) (hnRNP core protein A1) [Cleaved into: Heterogeneous nuclear ribonucleoprotein A1, N-terminally processed]
P09871	P09871	C1S_HUMAN	C1S	Complement C1s subcomponent
P09972	P09972	ALDOC_HUMAN	ALDOC	Fructose-bisphosphate aldolase C
P0C0L4	P0C0L4	CO4A_HUMAN	C4A	Complement C4-A
P0C0L5	P0C0L5	CO4B_HUMAN	C4B	Complement C4-B
P0CF74	P0CF74	IGLC6_HUMAN	IGLC6	Immunoglobulin lambda constant 6
P0DJI8	P0DJI8	SAA1_HUMAN	SAA1	Serum amyloid A-1 protein
P0DMV8	P0DMV8	HS71A_HUMAN	HSPA1A	Heat shock 70 kDa protein 1A
P0DOX5	P0DOX5	IGG1_HUMAN	IGG1	Isoform of Immunoglobulin gamma-1 heavy chain (Immunoglobulin gamma-1 heavy chain NIE)
P0DOX6	P0DOX6	IGM_HUMAN	IGM	Isoform of Immunoglobulin mu heavy chain (Immunoglobulin mu heavy chain OU)
P0DOX7	P0DOX7	IGK_HUMAN	IGK	Isoform of Immunoglobulin kappa light chain (Immunoglobulin kappa light chain EU)
P0DOX8	P0DOX8	IGL1_HUMAN	IGL1	Isoform of Immunoglobulin lambda-1 light chain (Immunoglobulin lambda-1 light chain MCG)
P0DP01	P0DP01	HV108_HUMAN	IGHV1-8	Immunoglobulin heavy variable 1-8
P0DP03	P0DP03	HVC05_HUMAN	IGHV3-30-5	Immunoglobulin heavy variable 3-30-5
P0DP06	P0DP06	HVD34_HUMAN	IGHV4-30-4	Immunoglobulin heavy variable 4-30-4
P10599-2	P10599-2	THIO_HUMAN	TXN	Isoform 2 of Thioredoxin (Trx) (ATL-derived factor) (ADF) (Surface-associated sulphydryl protein) (SASP) (allergen Hom s Trx)
P10643	P10643	CO7_HUMAN	C7	Complement component C7
P10645	P10645	CMGA_HUMAN	CHGA	Chromogranin-A
P10646	P10646	TFPI1_HUMAN	TFPI	Tissue factor pathway inhibitor
P10720	P10720	PF4V_HUMAN	PF4V1	Platelet factor 4 variant
P10809	P10809	CH60_HUMAN	HSPD1	60 kDa heat shock protein, mitochondrial
P10909-2	P10909-2	CLUS_HUMAN	CLU	Isoform 2 of Clusterin (Aging-associated gene 4 protein) (Apolipoprotein J) (Apo-J) (Complement cytolysis inhibitor) (CLI) (Complement-associated protein SP-40,40) (Ku70-binding protein 1) (NA1/NA2) (Sulfated glycoprotein 2) (SGP-2) (Testosterone-repressed prostate message 2) (TRPM-2) [Cleaved into: Clusterin beta chain (ApoJalpha) (Complement cytolysis inhibitor a chain) (SP-40,40 beta-chain); C…
P11021	P11021	BIP_HUMAN	HSPA5	Endoplasmic reticulum chaperone BiP
P11055	P11055	MYH3_HUMAN	MYH3	Myosin-3
P11142	P11142	HSP7C_HUMAN	HSPA8	Heat shock cognate 71 kDa protein
P11216	P11216	PYGB_HUMAN	PYGB	Glycogen phosphorylase, brain form
P11217-2	P11217-2	PYGM_HUMAN	PYGM	Isoform 2 of Glycogen phosphorylase, muscle form (EC 2.4.1.1) (Myophosphorylase)
P11277-3	P11277-3	SPTB1_HUMAN	SPTB	Isoform 3 of Spectrin beta chain, erythrocytic (Beta-I spectrin)
P11532-4	P11532-4	DMD_HUMAN	DMD	Isoform 4 of Dystrophin
P11586	P11586	C1TC_HUMAN	MTHFD1	C-1-tetrahydrofolate synthase, cytoplasmic
P11597-2	P11597-2	CETP_HUMAN	CETP	Isoform 2 of Cholesteryl ester transfer protein (Lipid transfer protein I)
P11940-2	P11940-2	PABP1_HUMAN	PABPC1	Isoform 2 of Polyadenylate-binding protein 1 (PABP-1) (Poly(A)-binding protein 1)
P12081	P12081	HARS1_HUMAN	HARS1	Histidine--tRNA ligase, cytoplasmic
P12107-2	P12107-2	COBA1_HUMAN	COL11A1	Isoform 2 of Collagen alpha-1(XI) chain
P12109	P12109	CO6A1_HUMAN	COL6A1	Collagen alpha-1(VI) chain
P12111	P12111	CO6A3_HUMAN	COL6A3	Collagen alpha-3(VI) chain
P12259	P12259	FA5_HUMAN	F5	Coagulation factor V
P12273	P12273	PIP_HUMAN	PIP	Prolactin-inducible protein
P12277	P12277	KCRB_HUMAN	CKB	Creatine kinase B-type
P12532-2	P12532-2	KCRU_HUMAN	CKMT1A	Isoform 2 of Creatine kinase U-type, mitochondrial (EC 2.7.3.2) (Acidic-type mitochondrial creatine kinase) (Mia-CK) (Ubiquitous mitochondrial creatine kinase) (U-MtCK)
P12830-2	P12830-2	CADH1_HUMAN	CDH1	Isoform 2 of Cadherin-1 (CAM 120/80) (Epithelial cadherin) (E-cadherin) (Uvomorulin) (CD antigen CD324) [Cleaved into: E-Cad/CTF1; E-Cad/CTF2; E-Cad/CTF3]
P13497	P13497	BMP1_HUMAN	BMP1	Bone morphogenetic protein 1
P13497-6	P13497-6	BMP1_HUMAN	BMP1	Isoform 6 of Bone morphogenetic protein 1 (BMP-1) (EC 3.4.24.19) (Mammalian tolloid protein) (mTld) (Procollagen C-proteinase) (PCP)
P13521	P13521	SCG2_HUMAN	SCG2	Secretogranin-2
P13533	P13533	MYH6_HUMAN	MYH6	Myosin-6
P13535	P13535	MYH8_HUMAN	MYH8	Myosin-8
P13611	P13611	CSPG2_HUMAN	VCAN	Versican core protein
P13639	P13639	EF2_HUMAN	EEF2	Elongation factor 2
P13646	P13646	K1C13_HUMAN	KRT13	Keratin, type I cytoskeletal 13
P13647	P13647	K2C5_HUMAN	KRT5	Keratin, type II cytoskeletal 5
P13667	P13667	PDIA4_HUMAN	PDIA4	Protein disulfide-isomerase A4
P13671	P13671	CO6_HUMAN	C6	Complement component C6
P13796	P13796	PLSL_HUMAN	LCP1	Plastin-2
P13797	P13797	PLST_HUMAN	PLS3	Plastin-3
P13797-3	P13797-3	PLST_HUMAN	PLS3	Isoform 3 of Plastin-3 (T-plastin)
P13929-3	P13929-3	ENOB_HUMAN	ENO3	Isoform 3 of Beta-enolase (EC 4.2.1.11) (2-phospho-D-glycerate hydro-lyase) (Enolase 3) (Muscle-specific enolase) (MSE) (Skeletal muscle enolase)
P13942-8	P13942-8	COBA2_HUMAN	COL11A2	Isoform 8 of Collagen alpha-2(XI) chain
P14136-2	P14136-2	GFAP_HUMAN	GFAP	Isoform 2 of Glial fibrillary acidic protein (GFAP)
P14543	P14543	NID1_HUMAN	NID1	Nidogen-1
P14543-2	P14543-2	NID1_HUMAN	NID1	Isoform 2 of Nidogen-1 (NID-1) (Entactin)
P14618	P14618	KPYM_HUMAN	PKM	Pyruvate kinase PKM
P14618-2	P14618-2	KPYM_HUMAN	PKM	Isoform 2 of Pyruvate kinase PKM (EC 2.7.1.40) (Cytosolic thyroid hormone-binding protein) (CTHBP) (Opa-interacting protein 3) (OIP-3) (Pyruvate kinase 2/3) (Pyruvate kinase muscle isozyme) (Threonine-protein kinase PKM2) (EC 2.7.11.1) (Thyroid hormone-binding protein 1) (THBP1) (Tumor M2-PK) (Tyrosine-protein kinase PKM2) (EC 2.7.10.2) (p58)
P14618-3	P14618-3	KPYM_HUMAN	PKM	Isoform 3 of Pyruvate kinase PKM (EC 2.7.1.40) (Cytosolic thyroid hormone-binding protein) (CTHBP) (Opa-interacting protein 3) (OIP-3) (Pyruvate kinase 2/3) (Pyruvate kinase muscle isozyme) (Threonine-protein kinase PKM2) (EC 2.7.11.1) (Thyroid hormone-binding protein 1) (THBP1) (Tumor M2-PK) (Tyrosine-protein kinase PKM2) (EC 2.7.10.2) (p58)
P14625	P14625	ENPL_HUMAN	HSP90B1	Endoplasmin
P15169	P15169	CBPN_HUMAN	CPN1	Carboxypeptidase N catalytic chain
P15259	P15259	PGAM2_HUMAN	PGAM2	Phosphoglycerate mutase 2
P15291-2	P15291-2	B4GT1_HUMAN	B4GALT1	Isoform 2 of Beta-1,4-galactosyltransferase 1 (Beta-1,4-GalTase 1) (Beta4Gal-T1) (b4Gal-T1) (EC 2.4.1.-) (Beta-N-acetylglucosaminyl-glycolipid beta-1,4-galactosyltransferase) (Beta-N-acetylglucosaminylglycopeptide beta-1,4-galactosyltransferase) (EC 2.4.1.38) (Lactose synthase A protein) (EC 2.4.1.22) (N-acetyllactosamine synthase) (EC 2.4.1.90) (Nal synthase) (Neolactotriaosylceramide beta-1,4-g…
P15311	P15311	EZRI_HUMAN	EZR	Ezrin
P15907	P15907	SIAT1_HUMAN	ST6GAL1	Beta-galactoside alpha-2,6-sialyltransferase 1
P15924	P15924	DESP_HUMAN	DSP	Desmoplakin
P16035	P16035	TIMP2_HUMAN	TIMP2	Metalloproteinase inhibitor 2
P16050	P16050	LOX15_HUMAN	ALOX15	Polyunsaturated fatty acid lipoxygenase ALOX15
P16050-2	P16050-2	LOX15_HUMAN	ALOX15	Isoform 2 of Polyunsaturated fatty acid lipoxygenase ALOX15 (12/15-lipoxygenase) (Arachidonate 12-lipoxygenase, leukocyte-type) (12-LOX) (EC 1.13.11.31) (Arachidonate 15-lipoxygenase) (15-LOX) (15-LOX-1) (EC 1.13.11.33) (Arachidonate omega-6 lipoxygenase) (Hepoxilin A3 synthase Alox15) (EC 1.13.11.-) (Linoleate 13S-lipoxygenase) (EC 1.13.11.12)
P16152	P16152	CBR1_HUMAN	CBR1	Carbonyl reductase [NADPH] 1
P16930	P16930	FAAA_HUMAN	FAH	Fumarylacetoacetase
P17066	P17066	HSP76_HUMAN	HSPA6	Heat shock 70 kDa protein 6
P17405-4	P17405-4	ASM_HUMAN	SMPD1	Isoform 4 of Sphingomyelin phosphodiesterase (EC 3.1.4.12) (EC 3.1.4.3) (Acid sphingomyelinase) (aSMase) [Cleaved into: Sphingomyelin phosphodiesterase, processed form]
P17655-2	P17655-2	CAN2_HUMAN	CAPN2	Isoform 2 of Calpain-2 catalytic subunit (EC 3.4.22.53) (Calcium-activated neutral proteinase 2) (CANP 2) (Calpain M-type) (Calpain large polypeptide L2) (Calpain-2 large subunit) (Millimolar-calpain) (M-calpain)
P17931	P17931	LEG3_HUMAN	LGALS3	Galectin-3
P17936	P17936	IBP3_HUMAN	IGFBP3	Insulin-like growth factor-binding protein 3
P18065	P18065	IBP2_HUMAN	IGFBP2	Insulin-like growth factor-binding protein 2
P18206-2	P18206-2	VINC_HUMAN	VCL	Isoform 2 of Vinculin (Metavinculin) (MV)
P18428	P18428	LBP_HUMAN	LBP	Lipopolysaccharide-binding protein
P19021-3	P19021-3	AMD_HUMAN	PAM	Isoform 3 of Peptidyl-glycine alpha-amidating monooxygenase (PAM) [Includes: Peptidylglycine alpha-hydroxylating monooxygenase (PHM) (EC 1.14.17.3); Peptidyl-alpha-hydroxyglycine alpha-amidating lyase (EC 4.3.2.5) (Peptidylamidoglycolate lyase) (PAL)]
P19021-6	P19021-6	AMD_HUMAN	PAM	Isoform 6 of Peptidyl-glycine alpha-amidating monooxygenase (PAM) [Includes: Peptidylglycine alpha-hydroxylating monooxygenase (PHM) (EC 1.14.17.3); Peptidyl-alpha-hydroxyglycine alpha-amidating lyase (EC 4.3.2.5) (Peptidylamidoglycolate lyase) (PAL)]
P19087	P19087	GNAT2_HUMAN	GNAT2	Guanine nucleotide-binding protein G(t) subunit alpha-2
P19338	P19338	NUCL_HUMAN	NCL	Nucleolin
P19652	P19652	A1AG2_HUMAN	ORM2	Alpha-1-acid glycoprotein 2
P19823	P19823	ITIH2_HUMAN	ITIH2	Inter-alpha-trypsin inhibitor heavy chain H2
P19827	P19827	ITIH1_HUMAN	ITIH1	Inter-alpha-trypsin inhibitor heavy chain H1
P19971	P19971	TYPH_HUMAN	TYMP	Thymidine phosphorylase
P20023-4	P20023-4	CR2_HUMAN	CR2	Isoform 4 of Complement receptor type 2 (Cr2) (Complement C3d receptor) (Epstein-Barr virus receptor) (EBV receptor) (CD antigen CD21)
P20062	P20062	TCO2_HUMAN	TCN2	Transcobalamin-2
P20700	P20700	LMNB1_HUMAN	LMNB1	Lamin-B1
P20742	P20742	PZP_HUMAN	PZP	Pregnancy zone protein
P20774	P20774	MIME_HUMAN	OGN	Mimecan
P20810-10	P20810-10	ICAL_HUMAN	CAST	Isoform 10 of Calpastatin (Calpain inhibitor) (Sperm BS-17 component)
P20908	P20908	CO5A1_HUMAN	COL5A1	Collagen alpha-1(V) chain
P21291	P21291	CSRP1_HUMAN	CSRP1	Cysteine and glycine-rich protein 1
P21333-2	P21333-2	FLNA_HUMAN	FLNA	Isoform 2 of Filamin-A (FLN-A) (Actin-binding protein 280) (ABP-280) (Alpha-filamin) (Endothelial actin-binding protein) (Filamin-1) (Non-muscle filamin)
P21399	P21399	ACOC_HUMAN	ACO1	Cytoplasmic aconitate hydratase
P21695-2	P21695-2	GPDA_HUMAN	GPD1	Isoform 2 of Glycerol-3-phosphate dehydrogenase [NAD(+)], cytoplasmic (GPD-C) (GPDH-C) (EC 1.1.1.8)
P22105-1	P22105-1	TENX_HUMAN	TNXB	Isoform 1 of Tenascin-X (TN-X) (Hexabrachion-like protein)
P22352	P22352	GPX3_HUMAN	GPX3	Glutathione peroxidase 3
P22392	P22392	NDKB_HUMAN	NME2	Nucleoside diphosphate kinase B
P22392-2	P22392-2	NDKB_HUMAN	NME2	Isoform 2 of Nucleoside diphosphate kinase B (NDK B) (NDP kinase B) (EC 2.7.4.6) (C-myc purine-binding transcription factor PUF) (Histidine protein kinase NDKB) (EC 2.7.13.3) (nm23-H2)
P22692	P22692	IBP4_HUMAN	IGFBP4	Insulin-like growth factor-binding protein 4
P22792	P22792	CPN2_HUMAN	CPN2	Carboxypeptidase N subunit 2
P23142	P23142	FBLN1_HUMAN	FBLN1	Fibulin-1
P23142-3	P23142-3	FBLN1_HUMAN	FBLN1	Isoform 3 of Fibulin-1 (FIBL-1)
P23142-4	P23142-4	FBLN1_HUMAN	FBLN1	Isoform 4 of Fibulin-1 (FIBL-1)
P23229-9	P23229-9	ITA6_HUMAN	ITGA6	Isoform 9 of Integrin alpha-6 (CD49 antigen-like family member F) (VLA-6) (CD antigen CD49f) [Cleaved into: Integrin alpha-6 heavy chain; Integrin alpha-6 light chain; Processed integrin alpha-6 (Alpha6p)]
P23284	P23284	PPIB_HUMAN	PPIB	Peptidyl-prolyl cis-trans isomerase B
P23381	P23381	SYWC_HUMAN	WARS1	Tryptophan--tRNA ligase, cytoplasmic
P23458	P23458	JAK1_HUMAN	JAK1	Tyrosine-protein kinase JAK1
P23526-2	P23526-2	SAHH_HUMAN	AHCY	Isoform 2 of Adenosylhomocysteinase (AdoHcyase) (EC 3.13.2.1) (S-adenosyl-L-homocysteine hydrolase)
P23528	P23528	COF1_HUMAN	CFL1	Cofilin-1
P24592	P24592	IBP6_HUMAN	IGFBP6	Insulin-like growth factor-binding protein 6
P24593	P24593	IBP5_HUMAN	IGFBP5	Insulin-like growth factor-binding protein 5
P24752-2	P24752-2	THIL_HUMAN	ACAT1	Isoform 2 of Acetyl-CoA acetyltransferase, mitochondrial (EC 2.3.1.9) (Acetoacetyl-CoA thiolase) (T2)
P24821-4	P24821-4	TENA_HUMAN	TNC	Isoform 4 of Tenascin (TN) (Cytotactin) (GMEM) (GP 150-225) (Glioma-associated-extracellular matrix antigen) (Hexabrachion) (JI) (Myotendinous antigen) (Neuronectin) (Tenascin-C) (TN-C)
P25311	P25311	ZA2G_HUMAN	AZGP1	Zinc-alpha-2-glycoprotein
P25705	P25705	ATPA_HUMAN	ATP5F1A	ATP synthase subunit alpha, mitochondrial
P25774	P25774	CATS_HUMAN	CTSS	Cathepsin S
P25774-2	P25774-2	CATS_HUMAN	CTSS	Isoform 2 of Cathepsin S (EC 3.4.22.27)
P26038	P26038	MOES_HUMAN	MSN	Moesin
P26447	P26447	S10A4_HUMAN	S100A4	Protein S100-A4
P26599-1	P26599-1	PTBP1_HUMAN	PTBP1	Isoform 1 of Polypyrimidine tract-binding protein 1 (PTB) (57 kDa RNA-binding protein PPTB-1) (Heterogeneous nuclear ribonucleoprotein I) (hnRNP I)
P26641	P26641	EF1G_HUMAN	EEF1G	Elongation factor 1-gamma
P26927	P26927	HGFL_HUMAN	MST1	Hepatocyte growth factor-like protein
P27169	P27169	PON1_HUMAN	PON1	Serum paraoxonase/arylesterase 1
P27918	P27918	PROP_HUMAN	CFP	Properdin
P28799-3	P28799-3	GRN_HUMAN	GRN	Isoform 3 of Progranulin (PGRN) (Acrogranin) (Epithelin precursor) (Glycoprotein of 88 Kda) (GP88) (Glycoprotein 88) (Granulin precursor) (PC cell-derived growth factor) (PCDGF) (Proepithelin) (PEPI) [Cleaved into: Paragranulin; Granulin-1 (Granulin G); Granulin-2 (Granulin F); Granulin-3 (Epithelin-2) (Granulin B); Granulin-4 (Epithelin-1) (Granulin A); Granulin-5 (Granulin C); Granulin-6 (Granu…
P28838	P28838	AMPL_HUMAN	LAP3	Cytosol aminopeptidase
P29401	P29401	TKT_HUMAN	TKT	Transketolase
P29622	P29622	KAIN_HUMAN	SERPINA4	Kallistatin
P30041	P30041	PRDX6_HUMAN	PRDX6	Peroxiredoxin-6
P30043	P30043	BLVRB_HUMAN	BLVRB	Flavin reductase (NADPH)
P30084	P30084	ECHM_HUMAN	ECHS1	Enoyl-CoA hydratase, mitochondrial
P30085-3	P30085-3	KCY_HUMAN	CMPK1	Isoform 3 of UMP-CMP kinase (EC 2.7.4.14) (Deoxycytidylate kinase) (CK) (dCMP kinase) (Nucleoside-diphosphate kinase) (EC 2.7.4.6) (Uridine monophosphate/cytidine monophosphate kinase) (UMP/CMP kinase) (UMP/CMPK)
P30101	P30101	PDIA3_HUMAN	PDIA3	Protein disulfide-isomerase A3
P30153	P30153	2AAA_HUMAN	PPP2R1A	Serine/threonine-protein phosphatase 2A 65 kDa regulatory subunit A alpha isoform
P30566	P30566	PUR8_HUMAN	ADSL	Adenylosuccinate lyase
P30626-2	P30626-2	SORCN_HUMAN	SRI	Isoform 2 of Sorcin (22 kDa protein) (CP-22) (CP22) (V19)
P31025	P31025	LCN1_HUMAN	LCN1	Lipocalin-1
P31146	P31146	COR1A_HUMAN	CORO1A	Coronin-1A
P31327-3	P31327-3	CPSM_HUMAN	CPS1	Isoform 3 of Carbamoyl-phosphate synthase [ammonia], mitochondrial (EC 6.3.4.16) (Carbamoyl-phosphate synthetase I) (CPSase I)
P31947	P31947	1433S_HUMAN	SFN	14-3-3 protein sigma
P31948-2	P31948-2	STIP1_HUMAN	STIP1	Isoform 2 of Stress-induced-phosphoprotein 1 (STI1) (Hsc70/Hsp90-organizing protein) (Hop) (Renal carcinoma antigen NY-REN-11) (Transformation-sensitive protein IEF SSP 3521)
P31949	P31949	S10AB_HUMAN	S100A11	Protein S100-A11
P32119	P32119	PRDX2_HUMAN	PRDX2	Peroxiredoxin-2
P32320	P32320	CDD_HUMAN	CDA	Cytidine deaminase
P33151	P33151	CADH5_HUMAN	CDH5	Cadherin-5
P33908	P33908	MA1A1_HUMAN	MAN1A1	Mannosyl-oligosaccharide 1,2-alpha-mannosidase IA
P33908-2	P33908-2	MA1A1_HUMAN	MAN1A1	Isoform 2 of Mannosyl-oligosaccharide 1,2-alpha-mannosidase IA (EC 3.2.1.113) (Man(9)-alpha-mannosidase) (Man9-mannosidase) (Mannosidase alpha class 1A member 1) (Processing alpha-1,2-mannosidase IA) (Alpha-1,2-mannosidase IA)
P34096	P34096	RNAS4_HUMAN	RNASE4	Ribonuclease 4
P34913	P34913	HYES_HUMAN	EPHX2	Bifunctional epoxide hydrolase 2
P34931	P34931	HS71L_HUMAN	HSPA1L	Heat shock 70 kDa protein 1-like
P35030	P35030	TRY3_HUMAN	PRSS3	Trypsin-3
P35241-5	P35241-5	RADI_HUMAN	RDX	Isoform 5 of Radixin
P35443	P35443	TSP4_HUMAN	THBS4	Thrombospondin-4
P35527	P35527	K1C9_HUMAN	KRT9	Keratin, type I cytoskeletal 9
P35579	P35579	MYH9_HUMAN	MYH9	Myosin-9
P35580-4	P35580-4	MYH10_HUMAN	MYH10	Isoform 4 of Myosin-10 (Cellular myosin heavy chain, type B) (Myosin heavy chain 10) (Myosin heavy chain, non-muscle IIb) (Non-muscle myosin heavy chain B) (NMMHC-B) (Non-muscle myosin heavy chain IIb) (NMMHC II-b) (NMMHC-IIB)
P35680-3	P35680-3	HNF1B_HUMAN	HNF1B	Isoform 3 of Hepatocyte nuclear factor 1-beta (HNF-1-beta) (HNF-1B) (Homeoprotein LFB3) (Transcription factor 2) (TCF-2) (Variant hepatic nuclear factor 1) (vHNF1)
P35749-2	P35749-2	MYH11_HUMAN	MYH11	Isoform 2 of Myosin-11 (Myosin heavy chain 11) (Myosin heavy chain, smooth muscle isoform) (SMMHC)
P35858	P35858	ALS_HUMAN	IGFALS	Insulin-like growth factor-binding protein complex acid labile subunit
P35908	P35908	K22E_HUMAN	KRT2	Keratin, type II cytoskeletal 2 epidermal
P36222	P36222	CH3L1_HUMAN	CHI3L1	Chitinase-3-like protein 1
P36871-2	P36871-2	PGM1_HUMAN	PGM1	Isoform 2 of Phosphoglucomutase-1 (PGM 1) (EC 5.4.2.2) (Glucose phosphomutase 1)
P36955	P36955	PEDF_HUMAN	SERPINF1	Pigment epithelium-derived factor
P36980	P36980	FHR2_HUMAN	CFHR2	Complement factor H-related protein 2
P37802-2	P37802-2	TAGL2_HUMAN	TAGLN2	Isoform 2 of Transgelin-2 (Epididymis tissue protein Li 7e) (SM22-alpha homolog)
P37837	P37837	TALDO_HUMAN	TALDO1	Transaldolase
P37840	P37840	SYUA_HUMAN	SNCA	Alpha-synuclein
P38646	P38646	GRP75_HUMAN	HSPA9	Stress-70 protein, mitochondrial
P39023	P39023	RL3_HUMAN	RPL3	60S ribosomal protein L3
P39060-1	P39060-1	COIA1_HUMAN	COL18A1	Isoform 1 of Collagen alpha-1(XVIII) chain [Cleaved into: Endostatin; Non-collagenous domain 1 (NC1)]
P39060-2	P39060-2	COIA1_HUMAN	COL18A1	Isoform 2 of Collagen alpha-1(XVIII) chain [Cleaved into: Endostatin; Non-collagenous domain 1 (NC1)]
P40121	P40121	CAPG_HUMAN	CAPG	Macrophage-capping protein
P40227-2	P40227-2	TCPZ_HUMAN	CCT6A	Isoform 2 of T-complex protein 1 subunit zeta (TCP-1-zeta) (Acute morphine dependence-related protein 2) (CCT-zeta-1) (HTR3) (Tcp20)
P40926	P40926	MDHM_HUMAN	MDH2	Malate dehydrogenase, mitochondrial
P42126	P42126	ECI1_HUMAN	ECI1	Enoyl-CoA delta isomerase 1, mitochondrial
P42356	P42356	PI4KA_HUMAN	PI4KA	Phosphatidylinositol 4-kinase alpha
P42680	P42680	TEC_HUMAN	TEC	Tyrosine-protein kinase Tec
P42785	P42785	PCP_HUMAN	PRCP	Lysosomal Pro-X carboxypeptidase
P43490	P43490	NAMPT_HUMAN	NAMPT	Nicotinamide phosphoribosyltransferase
P43652	P43652	AFAM_HUMAN	AFM	Afamin
P45877	P45877	PPIC_HUMAN	PPIC	Peptidyl-prolyl cis-trans isomerase C
P46100-2	P46100-2	ATRX_HUMAN	ATRX	Isoform 2 of Transcriptional regulator ATRX (EC 3.6.4.12) (ATP-dependent helicase ATRX) (X-linked helicase II) (X-linked nuclear protein) (XNP) (Znf-HX)
P46108-2	P46108-2	CRK_HUMAN	CRK	Isoform 2 of Adapter molecule crk (Proto-oncogene c-Crk) (p38)
P46939-2	P46939-2	UTRN_HUMAN	UTRN	Isoform 2 of Utrophin (Dystrophin-related protein 1) (DRP-1)
P48506	P48506	GSH1_HUMAN	GCLC	Glutamate--cysteine ligase catalytic subunit
P48507	P48507	GSH0_HUMAN	GCLM	Glutamate--cysteine ligase regulatory subunit
P48553	P48553	TPC10_HUMAN	TRAPPC10	Trafficking protein particle complex subunit 10
P48643-2	P48643-2	TCPE_HUMAN	CCT5	Isoform 2 of T-complex protein 1 subunit epsilon (TCP-1-epsilon) (CCT-epsilon)
P48728	P48728	GCST_HUMAN	AMT	Aminomethyltransferase, mitochondrial
P48740	P48740	MASP1_HUMAN	MASP1	Mannan-binding lectin serine protease 1
P48740-2	P48740-2	MASP1_HUMAN	MASP1	Isoform 2 of Mannan-binding lectin serine protease 1 (EC 3.4.21.-) (Complement factor MASP-3) (Complement-activating component of Ra-reactive factor) (Mannose-binding lectin-associated serine protease 1) (MASP-1) (Mannose-binding protein-associated serine protease) (Ra-reactive factor serine protease p100) (RaRF) (Serine protease 5) [Cleaved into: Mannan-binding lectin serine protease 1 heavy cha…
P48740-3	P48740-3	MASP1_HUMAN	MASP1	Isoform 3 of Mannan-binding lectin serine protease 1 (EC 3.4.21.-) (Complement factor MASP-3) (Complement-activating component of Ra-reactive factor) (Mannose-binding lectin-associated serine protease 1) (MASP-1) (Mannose-binding protein-associated serine protease) (Ra-reactive factor serine protease p100) (RaRF) (Serine protease 5) [Cleaved into: Mannan-binding lectin serine protease 1 heavy cha…
P48740-4	P48740-4	MASP1_HUMAN	MASP1	Isoform 4 of Mannan-binding lectin serine protease 1 (EC 3.4.21.-) (Complement factor MASP-3) (Complement-activating component of Ra-reactive factor) (Mannose-binding lectin-associated serine protease 1) (MASP-1) (Mannose-binding protein-associated serine protease) (Ra-reactive factor serine protease p100) (RaRF) (Serine protease 5) [Cleaved into: Mannan-binding lectin serine protease 1 heavy cha…
P49754-3	P49754-3	VPS41_HUMAN	VPS41	Isoform 3 of Vacuolar protein sorting-associated protein 41 homolog (S53)
P49756	P49756	RBM25_HUMAN	RBM25	RNA-binding protein 25
P49761-3	P49761-3	CLK3_HUMAN	CLK3	Isoform 3 of Dual specificity protein kinase CLK3 (EC 2.7.12.1) (CDC-like kinase 3)
P49908	P49908	SEPP1_HUMAN	SELENOP	Selenoprotein P
P50281	P50281	MMP14_HUMAN	MMP14	Matrix metalloproteinase-14
P50395	P50395	GDIB_HUMAN	GDI2	Rab GDP dissociation inhibitor beta
P50395-2	P50395-2	GDIB_HUMAN	GDI2	Isoform 2 of Rab GDP dissociation inhibitor beta (Rab GDI beta) (Guanosine diphosphate dissociation inhibitor 2) (GDI-2)
P50453	P50453	SPB9_HUMAN	SERPINB9	Serpin B9
P50990	P50990	TCPQ_HUMAN	CCT8	T-complex protein 1 subunit theta
P51148-2	P51148-2	RAB5C_HUMAN	RAB5C	Isoform 2 of Ras-related protein Rab-5C (EC 3.6.5.2) (L1880) (RAB5L)
P51149	P51149	RAB7A_HUMAN	RAB7A	Ras-related protein Rab-7a
P51580	P51580	TPMT_HUMAN	TPMT	Thiopurine S-methyltransferase
P51809	P51809	VAMP7_HUMAN	VAMP7	Vesicle-associated membrane protein 7
P51884	P51884	LUM_HUMAN	LUM	Lumican
P51888	P51888	PRELP_HUMAN	PRELP	Prolargin
P52566	P52566	GDIR2_HUMAN	ARHGDIB	Rho GDP-dissociation inhibitor 2
P52907	P52907	CAZA1_HUMAN	CAPZA1	F-actin-capping protein subunit alpha-1
P52943-2	P52943-2	CRIP2_HUMAN	CRIP2	Isoform 2 of Cysteine-rich protein 2 (CRP-2) (Protein ESP1)
P53804-3	P53804-3	TTC3_HUMAN	TTC3	Isoform 3 of E3 ubiquitin-protein ligase TTC3 (EC 2.3.2.27) (Protein DCRR1) (RING finger protein 105) (RING-type E3 ubiquitin transferase TTC3) (TPR repeat protein D) (Tetratricopeptide repeat protein 3) (TPR repeat protein 3)
P54296	P54296	MYOM2_HUMAN	MYOM2	Myomesin-2
P54578	P54578	UBP14_HUMAN	USP14	Ubiquitin carboxyl-terminal hydrolase 14
P54652	P54652	HSP72_HUMAN	HSPA2	Heat shock-related 70 kDa protein 2
P54753	P54753	EPHB3_HUMAN	EPHB3	Ephrin type-B receptor 3
P55056	P55056	APOC4_HUMAN	APOC4	Apolipoprotein C-IV
P55058	P55058	PLTP_HUMAN	PLTP	Phospholipid transfer protein
P55058-2	P55058-2	PLTP_HUMAN	PLTP	Isoform 2 of Phospholipid transfer protein (Lipid transfer protein II)
P55285	P55285	CADH6_HUMAN	CDH6	Cadherin-6
P56199	P56199	ITA1_HUMAN	ITGA1	Integrin alpha-1
P57053	P57053	H2BFS_HUMAN	H2BS1	Histone H2B type F-S
P58335-4	P58335-4	ANTR2_HUMAN	ANTXR2	Isoform 4 of Anthrax toxin receptor 2 (Capillary morphogenesis gene 2 protein) (CMG-2)
P59190-2	P59190-2	RAB15_HUMAN	RAB15	Isoform 2 of Ras-related protein Rab-15
P59797	P59797	SELV_HUMAN	SELENOV	Selenoprotein V
P60174	P60174	TPIS_HUMAN	TPI1	Triosephosphate isomerase
P60660-2	P60660-2	MYL6_HUMAN	MYL6	Isoform 2 of Myosin light polypeptide 6 (17 kDa myosin light chain) (LC17) (Myosin light chain 3) (MLC-3) (Myosin light chain alkali 3) (Myosin light chain A3) (Smooth muscle and nonmuscle myosin light chain alkali 6)
P60709	P60709	ACTB_HUMAN	ACTB	Actin, cytoplasmic 1
P60842	P60842	IF4A1_HUMAN	EIF4A1	Eukaryotic initiation factor 4A-I
P60953-1	P60953-1	CDC42_HUMAN	CDC42	Isoform 1 of Cell division control protein 42 homolog (EC 3.6.5.2) (G25K GTP-binding protein)
P60985-2	P60985-2	KTDAP_HUMAN	KRTDAP	Isoform 2 of Keratinocyte differentiation-associated protein
P61006	P61006	RAB8A_HUMAN	RAB8A	Ras-related protein Rab-8A
P61006-2	P61006-2	RAB8A_HUMAN	RAB8A	Isoform 2 of Ras-related protein Rab-8A (EC 3.6.5.2) (Oncogene c-mel)
P61604	P61604	CH10_HUMAN	HSPE1	10 kDa heat shock protein, mitochondrial
P61769	P61769	B2MG_HUMAN	B2M	Beta-2-microglobulin
P61960	P61960	UFM1_HUMAN	UFM1	Ubiquitin-fold modifier 1
P61978-2	P61978-2	HNRPK_HUMAN	HNRNPK	Isoform 2 of Heterogeneous nuclear ribonucleoprotein K (hnRNP K) (Transformation up-regulated nuclear protein) (TUNP)
P61978-3	P61978-3	HNRPK_HUMAN	HNRNPK	Isoform 3 of Heterogeneous nuclear ribonucleoprotein K (hnRNP K) (Transformation up-regulated nuclear protein) (TUNP)
P62136	P62136	PP1A_HUMAN	PPP1CA	Serine/threonine-protein phosphatase PP1-alpha catalytic subunit
P62330	P62330	ARF6_HUMAN	ARF6	ADP-ribosylation factor 6
P62805	P62805	H4_HUMAN	H4C1	Histone H4
P62826	P62826	RAN_HUMAN	RAN	GTP-binding nuclear protein Ran
P62834	P62834	RAP1A_HUMAN	RAP1A	Ras-related protein Rap-1A
P62873-2	P62873-2	GBB1_HUMAN	GNB1	Isoform 2 of Guanine nucleotide-binding protein G(I)/G(S)/G(T) subunit beta-1 (Transducin beta chain 1)
P62937	P62937	PPIA_HUMAN	PPIA	Peptidyl-prolyl cis-trans isomerase A
P62979	P62979	RS27A_HUMAN	RPS27A	Ubiquitin-40S ribosomal protein S27a
P62987	P62987	RL40_HUMAN	UBA52	Ubiquitin-60S ribosomal protein L40
P63104	P63104	1433Z_HUMAN	YWHAZ	14-3-3 protein zeta/delta
P63167	P63167	DYL1_HUMAN	DYNLL1	Dynein light chain 1, cytoplasmic
P63241	P63241	IF5A1_HUMAN	EIF5A	Eukaryotic translation initiation factor 5A-1
P63267	P63267	ACTH_HUMAN	ACTG2	Actin, gamma-enteric smooth muscle
P68104	P68104	EF1A1_HUMAN	EEF1A1	Elongation factor 1-alpha 1
P68133	P68133	ACTS_HUMAN	ACTA1	Actin, alpha skeletal muscle
P68366-2	P68366-2	TBA4A_HUMAN	TUBA4A	Isoform 2 of Tubulin alpha-4A chain (EC 3.6.5.-) (Alpha-tubulin 1) (Testis-specific alpha-tubulin) (Tubulin H2-alpha) (Tubulin alpha-1 chain)
P68371	P68371	TBB4B_HUMAN	TUBB4B	Tubulin beta-4B chain
P68871	P68871	HBB_HUMAN	HBB	Hemoglobin subunit beta
P69892	P69892	HBG2_HUMAN	HBG2	Hemoglobin subunit gamma-2
P69905	P69905	HBA_HUMAN	HBA1	Hemoglobin subunit alpha
P78356	P78356	PI42B_HUMAN	PIP4K2B	Phosphatidylinositol 5-phosphate 4-kinase type-2 beta
P78417	P78417	GSTO1_HUMAN	GSTO1	Glutathione S-transferase omega-1
P78417-3	P78417-3	GSTO1_HUMAN	GSTO1	Isoform 3 of Glutathione S-transferase omega-1 (GSTO-1) (EC 2.5.1.18) (Glutathione S-transferase omega 1-1) (GSTO 1-1) (Glutathione-dependent dehydroascorbate reductase) (EC 1.8.5.1) (Monomethylarsonic acid reductase) (MMA(V) reductase) (EC 1.20.4.2) (S-(Phenacyl)glutathione reductase) (SPG-R)
P80108	P80108	PHLD_HUMAN	GPLD1	Phosphatidylinositol-glycan-specific phospholipase D
P80404	P80404	GABT_HUMAN	ABAT	4-aminobutyrate aminotransferase, mitochondrial
P80723	P80723	BASP1_HUMAN	BASP1	Brain acid soluble protein 1
P80748	P80748	LV321_HUMAN	IGLV3-21	Immunoglobulin lambda variable 3-21
P81534	P81534	D103A_HUMAN	DEFB103A	Beta-defensin 103
P82094	P82094	TMF1_HUMAN	TMF1	TATA element modulatory factor
P82279-5	P82279-5	CRUM1_HUMAN	CRB1	Isoform 5 of Protein crumbs homolog 1
P84077	P84077	ARF1_HUMAN	ARF1	ADP-ribosylation factor 1
P98160	P98160	PGBM_HUMAN	HSPG2	Basement membrane-specific heparan sulfate proteoglycan core protein
P98164	P98164	LRP2_HUMAN	LRP2	Low-density lipoprotein receptor-related protein 2
Q01459	Q01459	DIAC_HUMAN	CTBS	Di-N-acetylchitobiase
Q01518	Q01518	CAP1_HUMAN	CAP1	Adenylyl cyclase-associated protein 1
Q01518-2	Q01518-2	CAP1_HUMAN	CAP1	Isoform 2 of Adenylyl cyclase-associated protein 1 (CAP 1)
Q01546	Q01546	K22O_HUMAN	KRT76	Keratin, type II cytoskeletal 2 oral
Q02539	Q02539	H11_HUMAN	H1-1	Histone H1.1
Q02790	Q02790	FKBP4_HUMAN	FKBP4	Peptidyl-prolyl cis-trans isomerase FKBP4
Q02818	Q02818	NUCB1_HUMAN	NUCB1	Nucleobindin-1
Q02952-3	Q02952-3	AKA12_HUMAN	AKAP12	Isoform 3 of A-kinase anchor protein 12 (AKAP-12) (A-kinase anchor protein 250 kDa) (AKAP 250) (Gravin) (Myasthenia gravis autoantigen)
Q03167	Q03167	TGBR3_HUMAN	TGFBR3	Transforming growth factor beta receptor type 3
Q04756	Q04756	HGFA_HUMAN	HGFAC	Hepatocyte growth factor activator
Q04760-2	Q04760-2	LGUL_HUMAN	GLO1	Isoform 2 of Lactoylglutathione lyase (EC 4.4.1.5) (Aldoketomutase) (Glyoxalase I) (Glx I) (Ketone-aldehyde mutase) (Methylglyoxalase) (S-D-lactoylglutathione methylglyoxal lyase)
Q04828	Q04828	AK1C1_HUMAN	AKR1C1	Aldo-keto reductase family 1 member C1
Q05481	Q05481	ZNF91_HUMAN	ZNF91	Zinc finger protein 91
Q05639	Q05639	EF1A2_HUMAN	EEF1A2	Elongation factor 1-alpha 2
Q05707	Q05707	COEA1_HUMAN	COL14A1	Collagen alpha-1(XIV) chain
Q06033-2	Q06033-2	ITIH3_HUMAN	ITIH3	Isoform 2 of Inter-alpha-trypsin inhibitor heavy chain H3 (ITI heavy chain H3) (ITI-HC3) (Inter-alpha-inhibitor heavy chain 3) (Serum-derived hyaluronan-associated protein) (SHAP)
Q06124-3	Q06124-3	PTN11_HUMAN	PTPN11	Isoform 3 of Tyrosine-protein phosphatase non-receptor type 11 (EC 3.1.3.48) (Protein-tyrosine phosphatase 1D) (PTP-1D) (Protein-tyrosine phosphatase 2C) (PTP-2C) (SH-PTP2) (SHP-2) (Shp2) (SH-PTP3)
Q06323	Q06323	PSME1_HUMAN	PSME1	Proteasome activator complex subunit 1
Q06323-3	Q06323-3	PSME1_HUMAN	PSME1	Isoform 3 of Proteasome activator complex subunit 1 (11S regulator complex subunit alpha) (REG-alpha) (Activator of multicatalytic protease subunit 1) (Interferon gamma up-regulated I-5111 protein) (IGUP I-5111) (Proteasome activator 28 subunit alpha) (PA28a) (PA28alpha)
Q06830	Q06830	PRDX1_HUMAN	PRDX1	Peroxiredoxin-1
Q08116	Q08116	RGS1_HUMAN	RGS1	Regulator of G-protein signaling 1
Q08397	Q08397	LOXL1_HUMAN	LOXL1	Lysyl oxidase homolog 1
Q08752	Q08752	PPID_HUMAN	PPID	Peptidyl-prolyl cis-trans isomerase D
Q08830	Q08830	FGL1_HUMAN	FGL1	Fibrinogen-like protein 1
Q09666	Q09666	AHNK_HUMAN	AHNAK	Neuroblast differentiation-associated protein AHNAK
Q0ZLH3	Q0ZLH3	PJVK_HUMAN	PJVK	Pejvakin
Q10471	Q10471	GALT2_HUMAN	GALNT2	Polypeptide N-acetylgalactosaminyltransferase 2
Q12794-2	Q12794-2	HYAL1_HUMAN	HYAL1	Isoform 2 of Hyaluronidase-1 (Hyal-1) (EC 3.2.1.35) (Hyaluronoglucosaminidase-1) (Lung carcinoma protein 1) (LuCa-1)
Q12805-3	Q12805-3	FBLN3_HUMAN	EFEMP1	Isoform 3 of EGF-containing fibulin-like extracellular matrix protein 1 (Extracellular protein S1-5) (Fibrillin-like protein) (Fibulin-3) (FIBL-3)
Q12841	Q12841	FSTL1_HUMAN	FSTL1	Follistatin-related protein 1
Q12891	Q12891	HYAL2_HUMAN	HYAL2	Hyaluronidase-2
Q12905	Q12905	ILF2_HUMAN	ILF2	Interleukin enhancer-binding factor 2
Q12906-3	Q12906-3	ILF3_HUMAN	ILF3	Isoform 3 of Interleukin enhancer-binding factor 3 (Double-stranded RNA-binding protein 76) (DRBP76) (M-phase phosphoprotein 4) (MPP4) (Nuclear factor associated with dsRNA) (NFAR) (Nuclear factor of activated T-cells 90 kDa) (NF-AT-90) (Translational control protein 80) (TCP80)
Q12906-5	Q12906-5	ILF3_HUMAN	ILF3	Isoform 5 of Interleukin enhancer-binding factor 3 (Double-stranded RNA-binding protein 76) (DRBP76) (M-phase phosphoprotein 4) (MPP4) (Nuclear factor associated with dsRNA) (NFAR) (Nuclear factor of activated T-cells 90 kDa) (NF-AT-90) (Translational control protein 80) (TCP80)
Q12931	Q12931	TRAP1_HUMAN	TRAP1	Heat shock protein 75 kDa, mitochondrial
Q13011	Q13011	ECH1_HUMAN	ECH1	Delta(3,5)-Delta(2,4)-dienoyl-CoA isomerase, mitochondrial
Q13049	Q13049	TRI32_HUMAN	TRIM32	E3 ubiquitin-protein ligase TRIM32
Q13085-4	Q13085-4	ACACA_HUMAN	ACACA	Isoform 4 of Acetyl-CoA carboxylase 1 (ACC1) (EC 6.4.1.2) (Acetyl-Coenzyme A carboxylase alpha) (ACC-alpha)
Q13103	Q13103	SPP24_HUMAN	SPP2	Secreted phosphoprotein 24
Q13177	Q13177	PAK2_HUMAN	PAK2	Serine/threonine-protein kinase PAK 2
Q13201	Q13201	MMRN1_HUMAN	MMRN1	Multimerin-1
Q13207	Q13207	TBX2_HUMAN	TBX2	T-box transcription factor TBX2
Q13228-4	Q13228-4	SBP1_HUMAN	SELENBP1	Isoform 4 of Methanethiol oxidase (MTO) (EC 1.8.3.4) (56 kDa selenium-binding protein) (SBP56) (SP56) (Selenium-binding protein 1)
Q13231-2	Q13231-2	CHIT1_HUMAN	CHIT1	Isoform 2 of Chitotriosidase-1 (EC 3.2.1.14) (Chitinase-1)
Q13315	Q13315	ATM_HUMAN	ATM	Serine-protein kinase ATM
Q13418	Q13418	ILK_HUMAN	ILK	Integrin-linked protein kinase
Q13576	Q13576	IQGA2_HUMAN	IQGAP2	Ras GTPase-activating-like protein IQGAP2
Q13642-5	Q13642-5	FHL1_HUMAN	FHL1	Isoform 5 of Four and a half LIM domains protein 1 (FHL-1) (Skeletal muscle LIM-protein 1) (SLIM) (SLIM-1)
Q13822	Q13822	ENPP2_HUMAN	ENPP2	Ectonucleotide pyrophosphatase/phosphodiesterase family member 2
Q13822-2	Q13822-2	ENPP2_HUMAN	ENPP2	Isoform 2 of Ectonucleotide pyrophosphatase/phosphodiesterase family member 2 (E-NPP 2) (EC 3.1.4.39) (Autotaxin) (Extracellular lysophospholipase D) (LysoPLD)
Q13822-3	Q13822-3	ENPP2_HUMAN	ENPP2	Isoform 3 of Ectonucleotide pyrophosphatase/phosphodiesterase family member 2 (E-NPP 2) (EC 3.1.4.39) (Autotaxin) (Extracellular lysophospholipase D) (LysoPLD)
Q14103-2	Q14103-2	HNRPD_HUMAN	HNRNPD	Isoform 2 of Heterogeneous nuclear ribonucleoprotein D0 (hnRNP D0) (AU-rich element RNA-binding protein 1)
Q14152	Q14152	EIF3A_HUMAN	EIF3A	Eukaryotic translation initiation factor 3 subunit A
Q14314	Q14314	FGL2_HUMAN	FGL2	Fibroleukin
Q14315	Q14315	FLNC_HUMAN	FLNC	Filamin-C
Q14393-1	Q14393-1	GAS6_HUMAN	GAS6	Isoform 1 of Growth arrest-specific protein 6 (GAS-6) (AXL receptor tyrosine kinase ligand)
Q14520-2	Q14520-2	HABP2_HUMAN	HABP2	Isoform 2 of Hyaluronan-binding protein 2 (EC 3.4.21.-) (Factor VII-activating protease) (Factor seven-activating protease) (FSAP) (Hepatocyte growth factor activator-like protein) (Plasma hyaluronan-binding protein) [Cleaved into: Hyaluronan-binding protein 2 50 kDa heavy chain; Hyaluronan-binding protein 2 50 kDa heavy chain alternate form; Hyaluronan-binding protein 2 27 kDa light chain; Hyalu…
Q14568	Q14568	HS902_HUMAN	HSP90AA2P	Heat shock protein HSP 90-alpha A2
Q14574	Q14574	DSC3_HUMAN	DSC3	Desmocollin-3
Q14574-2	Q14574-2	DSC3_HUMAN	DSC3	Isoform 2 of Desmocollin-3 (Cadherin family member 3) (Desmocollin-4) (HT-CP)
Q14586	Q14586	ZN267_HUMAN	ZNF267	Zinc finger protein 267
Q14624	Q14624	ITIH4_HUMAN	ITIH4	Inter-alpha-trypsin inhibitor heavy chain H4
Q14624-3	Q14624-3	ITIH4_HUMAN	ITIH4	Isoform 3 of Inter-alpha-trypsin inhibitor heavy chain H4 (ITI heavy chain H4) (ITI-HC4) (Inter-alpha-inhibitor heavy chain 4) (Inter-alpha-trypsin inhibitor family heavy chain-related protein) (IHRP) (Plasma kallikrein sensitive glycoprotein 120) (Gp120) (PK-120) [Cleaved into: 70 kDa inter-alpha-trypsin inhibitor heavy chain H4; 35 kDa inter-alpha-trypsin inhibitor heavy chain H4]
Q14651	Q14651	PLSI_HUMAN	PLS1	Plastin-1
Q14667	Q14667	K0100_HUMAN	KIAA0100	Protein KIAA0100
Q14746-2	Q14746-2	COG2_HUMAN	COG2	Isoform 2 of Conserved oligomeric Golgi complex subunit 2 (COG complex subunit 2) (Component of oligomeric Golgi complex 2) (Low density lipoprotein receptor defect C-complementing protein)
Q14790-7	Q14790-7	CASP8_HUMAN	CASP8	Isoform 7 of Caspase-8 (CASP-8) (EC 3.4.22.61) (Apoptotic cysteine protease) (Apoptotic protease Mch-5) (CAP4) (FADD-homologous ICE/ced-3-like protease) (FADD-like ICE) (FLICE) (ICE-like apoptotic protease 5) (MORT1-associated ced-3 homolog) (MACH) [Cleaved into: Caspase-8 subunit p18; Caspase-8 subunit p10]
Q14956-2	Q14956-2	GPNMB_HUMAN	GPNMB	Isoform 2 of Transmembrane glycoprotein NMB (Hematopoietic growth factor inducible neurokinin-1 type)
Q14966-3	Q14966-3	ZN638_HUMAN	ZNF638	Isoform 3 of Zinc finger protein 638 (Cutaneous T-cell lymphoma-associated antigen se33-1) (CTCL-associated antigen se33-1) (Nuclear protein 220) (Zinc finger matrin-like protein)
Q15019	Q15019	SEPT2_HUMAN	SEPTIN2	Septin-2
Q15063-4	Q15063-4	POSTN_HUMAN	POSTN	Isoform 4 of Periostin (PN) (Osteoblast-specific factor 2) (OSF-2)
Q15063-5	Q15063-5	POSTN_HUMAN	POSTN	Isoform 5 of Periostin (PN) (Osteoblast-specific factor 2) (OSF-2)
Q15084	Q15084	PDIA6_HUMAN	PDIA6	Protein disulfide-isomerase A6
Q15084-5	Q15084-5	PDIA6_HUMAN	PDIA6	Isoform 5 of Protein disulfide-isomerase A6 (EC 5.3.4.1) (Endoplasmic reticulum protein 5) (ER protein 5) (ERp5) (Protein disulfide isomerase P5) (Thioredoxin domain-containing protein 7)
Q15102	Q15102	PA1B3_HUMAN	PAFAH1B3	Platelet-activating factor acetylhydrolase IB subunit alpha1
Q15113	Q15113	PCOC1_HUMAN	PCOLCE	Procollagen C-endopeptidase enhancer 1
Q15149-9	Q15149-9	PLEC_HUMAN	PLEC	Isoform 9 of Plectin (PCN) (PLTN) (Hemidesmosomal protein 1) (HD1) (Plectin-1)
Q15166	Q15166	PON3_HUMAN	PON3	Serum paraoxonase/lactonase 3
Q15195	Q15195	PLGA_HUMAN	PLGLA	Plasminogen-like protein A
Q15257-2	Q15257-2	PTPA_HUMAN	PTPA	Isoform 2 of Serine/threonine-protein phosphatase 2A activator (EC 5.2.1.8) (PP2A, subunit B', PR53 isoform) (Phosphotyrosyl phosphatase activator) (PTPA) (Serine/threonine-protein phosphatase 2A regulatory subunit 4) (Serine/threonine-protein phosphatase 2A regulatory subunit B')
Q15286-2	Q15286-2	RAB35_HUMAN	RAB35	Isoform 2 of Ras-related protein Rab-35 (GTP-binding protein RAY) (Ras-related protein Rab-1C)
Q15361	Q15361	TTF1_HUMAN	TTF1	Transcription termination factor 1
Q15365	Q15365	PCBP1_HUMAN	PCBP1	Poly(rC)-binding protein 1
Q15413-2	Q15413-2	RYR3_HUMAN	RYR3	Isoform 2 of Ryanodine receptor 3 (RYR-3) (RyR3) (Brain ryanodine receptor-calcium release channel) (Brain-type ryanodine receptor) (Type 3 ryanodine receptor)
Q15427	Q15427	SF3B4_HUMAN	SF3B4	Splicing factor 3B subunit 4
Q15435-2	Q15435-2	PP1R7_HUMAN	PPP1R7	Isoform 2 of Protein phosphatase 1 regulatory subunit 7 (Protein phosphatase 1 regulatory subunit 22)
Q15582	Q15582	BGH3_HUMAN	TGFBI	Transforming growth factor-beta-induced protein ig-h3
Q15691	Q15691	MARE1_HUMAN	MAPRE1	Microtubule-associated protein RP/EB family member 1
Q15907-2	Q15907-2	RB11B_HUMAN	RAB11B	Isoform 2 of Ras-related protein Rab-11B (EC 3.6.5.2) (GTP-binding protein YPT3)
Q16270	Q16270	IBP7_HUMAN	IGFBP7	Insulin-like growth factor-binding protein 7
Q16394	Q16394	EXT1_HUMAN	EXT1	Exostosin-1
Q16609	Q16609	LPAL2_HUMAN	LPAL2	Putative apolipoprotein(a)-like protein 2
Q16610-4	Q16610-4	ECM1_HUMAN	ECM1	Isoform 4 of Extracellular matrix protein 1 (Secretory component p85)
Q16822-2	Q16822-2	PCKGM_HUMAN	PCK2	Isoform 2 of Phosphoenolpyruvate carboxykinase [GTP], mitochondrial (PEPCK-M) (EC 4.1.1.32) (Phosphoenolpyruvate carboxykinase 2, mitochondrial) (mtPCK2)
Q16853-2	Q16853-2	AOC3_HUMAN	AOC3	Isoform 2 of Amine oxidase [copper-containing] 3 (EC 1.4.3.21) (Amine oxidase copper-containing 3) (Copper amine oxidase) (HPAO) (Semicarbazide-sensitive amine oxidase) (SSAO) (Vascular adhesion protein 1) (VAP-1)
Q2M3D2	Q2M3D2	EX3L2_HUMAN	EXOC3L2	Exocyst complex component 3-like protein 2
Q2NKQ1	Q2NKQ1	SGSM1_HUMAN	SGSM1	Small G protein signaling modulator 1
Q2TAA5	Q2TAA5	ALG11_HUMAN	ALG11	GDP-Man:Man(3)GlcNAc(2)-PP-Dol alpha-1,2-mannosyltransferase
Q2TV78	Q2TV78	MST1L_HUMAN	MST1L	Putative macrophage stimulating 1-like protein
Q2Y0W8-8	Q2Y0W8-8	S4A8_HUMAN	SLC4A8	Isoform 8 of Electroneutral sodium bicarbonate exchanger 1 (Electroneutral Na(+)-driven Cl-HCO3 exchanger) (Solute carrier family 4 member 8) (k-NBC3)
Q3C1V0	Q3C1V0	M4A18_HUMAN	MS4A18	Membrane-spanning 4-domains subfamily A member 18
Q3L8U1-3	Q3L8U1-3	CHD9_HUMAN	CHD9	Isoform 3 of Chromodomain-helicase-DNA-binding protein 9 (CHD-9) (EC 3.6.4.12) (ATP-dependent helicase CHD9) (Chromatin-related mesenchymal modulator) (CReMM) (Chromatin-remodeling factor CHROM1) (Kismet homolog 2) (PPAR-alpha-interacting complex protein 320 kDa) (Peroxisomal proliferator-activated receptor A-interacting complex 320 kDa protein)
Q3LXA3	Q3LXA3	TKFC_HUMAN	TKFC	Triokinase/FMN cyclase
Q3SY69	Q3SY69	AL1L2_HUMAN	ALDH1L2	Mitochondrial 10-formyltetrahydrofolate dehydrogenase
Q3T8J9-3	Q3T8J9-3	GON4L_HUMAN	GON4L	Isoform 3 of GON-4-like protein (GON-4 homolog)
Q460N3	Q460N3	PAR15_HUMAN	PARP15	Protein mono-ADP-ribosyltransferase PARP15
Q49MI3	Q49MI3	CERKL_HUMAN	CERKL	Ceramide kinase-like protein
Q4FZB7-2	Q4FZB7-2	KMT5B_HUMAN	KMT5B	Isoform 2 of Histone-lysine N-methyltransferase KMT5B (Lysine N-methyltransferase 5B) (Lysine-specific methyltransferase 5B) (Suppressor of variegation 4-20 homolog 1) (Su(var)4-20 homolog 1) (Suv4-20h1) ([histone H4]-N-methyl-L-lysine20 N-methyltransferase KMT5B) (EC 2.1.1.362) ([histone H4]-lysine20 N-methyltransferase KMT5B) (EC 2.1.1.361)
Q4L235	Q4L235	ACSF4_HUMAN	AASDH	Beta-alanine-activating enzyme
Q4LE39-2	Q4LE39-2	ARI4B_HUMAN	ARID4B	Isoform 2 of AT-rich interactive domain-containing protein 4B (ARID domain-containing protein 4B) (180 kDa Sin3-associated polypeptide) (Sin3-associated polypeptide p180) (Breast cancer-associated antigen BRCAA1) (Histone deacetylase complex subunit SAP180) (Retinoblastoma-binding protein 1-like 1)
Q562R1	Q562R1	ACTBL_HUMAN	ACTBL2	Beta-actin-like protein 2
Q58FF8	Q58FF8	H90B2_HUMAN	HSP90AB2P	Putative heat shock protein HSP 90-beta 2
Q58FG0	Q58FG0	HS905_HUMAN	HSP90AA5P	Putative heat shock protein HSP 90-alpha A5
Q5D862	Q5D862	FILA2_HUMAN	FLG2	Filaggrin-2
Q5T4S7	Q5T4S7	UBR4_HUMAN	UBR4	E3 ubiquitin-protein ligase UBR4
Q5T6C5	Q5T6C5	AT7L2_HUMAN	ATXN7L2	Ataxin-7-like protein 2
Q5T7W0	Q5T7W0	ZN618_HUMAN	ZNF618	Zinc finger protein 618
Q5U5X8	Q5U5X8	F222A_HUMAN	FAM222A	Protein FAM222A
Q5VZF2-2	Q5VZF2-2	MBNL2_HUMAN	MBNL2	Isoform 2 of Muscleblind-like protein 2 (Muscleblind-like protein 1) (Muscleblind-like protein-like) (Muscleblind-like protein-like 39)
Q68CQ1	Q68CQ1	MROH7_HUMAN	MROH7	Maestro heat-like repeat-containing protein family member 7
Q68DL7	Q68DL7	CR063_HUMAN	C18orf63	Uncharacterized protein C18orf63
Q69YN4-2	Q69YN4-2	VIR_HUMAN	VIRMA	Isoform 2 of Protein virilizer homolog
Q6EMK4	Q6EMK4	VASN_HUMAN	VASN	Vasorin
Q6ICH7	Q6ICH7	ASPH2_HUMAN	ASPHD2	Aspartate beta-hydroxylase domain-containing protein 2
Q6L8Q7	Q6L8Q7	PDE12_HUMAN	PDE12	2',5'-phosphodiesterase 12
Q6PEY2	Q6PEY2	TBA3E_HUMAN	TUBA3E	Tubulin alpha-3E chain
Q6PIW4	Q6PIW4	FIGL1_HUMAN	FIGNL1	Fidgetin-like protein 1
Q6Q788	Q6Q788	APOA5_HUMAN	APOA5	Apolipoprotein A-V
Q6S8J3	Q6S8J3	POTEE_HUMAN	POTEE	POTE ankyrin domain family member E
Q6STE5-2	Q6STE5-2	SMRD3_HUMAN	SMARCD3	Isoform 2 of SWI/SNF-related matrix-associated actin-dependent regulator of chromatin subfamily D member 3 (60 kDa BRG-1/Brm-associated factor subunit C) (BRG1-associated factor 60C) (BAF60C)
Q6UWP8	Q6UWP8	SBSN_HUMAN	SBSN	Suprabasin
Q6UXR4	Q6UXR4	SPA13_HUMAN	SERPINA13P	Putative serpin A13
Q6ZMR3	Q6ZMR3	LDH6A_HUMAN	LDHAL6A	L-lactate dehydrogenase A-like 6A
Q6ZMT4-2	Q6ZMT4-2	KDM7A_HUMAN	KDM7A	Isoform 2 of Lysine-specific demethylase 7A (JmjC domain-containing histone demethylation protein 1D) (Lysine-specific demethylase 7) ([histone H3]-dimethyl-L-lysine9 demethylase 7A) (EC 1.14.11.65)
Q6ZMU1	Q6ZMU1	C3P1_HUMAN	C3P1	Putative protein C3P1
Q6ZNA1	Q6ZNA1	ZN836_HUMAN	ZNF836	Zinc finger protein 836
Q6ZU69	Q6ZU69	F205A_HUMAN	FAM205A	Protein FAM205A
Q6ZUL3-2	Q6ZUL3-2	CH086_HUMAN	LINC03042	Isoform 2 of Uncharacterized protein LINC03042 (Long intergenic non-protein coding RNA 3042)
Q6ZVD8-2	Q6ZVD8-2	PHLP2_HUMAN	PHLPP2	Isoform 2 of PH domain leucine-rich repeat-containing protein phosphatase 2 (EC 3.1.3.16) (PH domain leucine-rich repeat-containing protein phosphatase-like) (PHLPP-like)
Q709C8	Q709C8	VP13C_HUMAN	VPS13C	Vacuolar protein sorting-associated protein 13C
Q71RC2	Q71RC2	LARP4_HUMAN	LARP4	La-related protein 4
Q71U36-2	Q71U36-2	TBA1A_HUMAN	TUBA1A	Isoform 2 of Tubulin alpha-1A chain (EC 3.6.5.-) (Alpha-tubulin 3) (Tubulin B-alpha-1) (Tubulin alpha-3 chain) [Cleaved into: Detyrosinated tubulin alpha-1A chain]
Q7Z3K3-2	Q7Z3K3-2	POGZ_HUMAN	POGZ	Isoform 2 of Pogo transposable element with ZNF domain (Suppressor of hairy wing homolog 5) (Zinc finger protein 280E) (Zinc finger protein 635)
Q7Z3Y7	Q7Z3Y7	K1C28_HUMAN	KRT28	Keratin, type I cytoskeletal 28
Q7Z406-6	Q7Z406-6	MYH14_HUMAN	MYH14	Isoform 6 of Myosin-14 (Myosin heavy chain 14) (Myosin heavy chain, non-muscle IIc) (Non-muscle myosin heavy chain IIc) (NMHC II-C)
Q7Z794	Q7Z794	K2C1B_HUMAN	KRT77	Keratin, type II cytoskeletal 1b
Q7Z7B0-2	Q7Z7B0-2	FLIP1_HUMAN	FILIP1	Isoform 2 of Filamin-A-interacting protein 1 (FILIP)
Q7Z7C8-4	Q7Z7C8-4	TAF8_HUMAN	TAF8	Isoform 4 of Transcription initiation factor TFIID subunit 8 (Protein taube nuss) (TBP-associated factor 43 kDa) (TBP-associated factor 8) (Transcription initiation factor TFIID 43 kDa subunit) (TAFII-43) (TAFII43) (hTAFII43)
Q7Z7G0	Q7Z7G0	TARSH_HUMAN	ABI3BP	Target of Nesh-SH3
Q7Z7G0-4	Q7Z7G0-4	TARSH_HUMAN	ABI3BP	Isoform 4 of Target of Nesh-SH3 (Tarsh) (ABI gene family member 3-binding protein) (Nesh-binding protein) (NeshBP)
Q86U10	Q86U10	LPP60_HUMAN	ASPG	60 kDa lysophospholipase
Q86U17	Q86U17	SPA11_HUMAN	SERPINA11	Serpin A11
Q86U28	Q86U28	ISCA2_HUMAN	ISCA2	Iron-sulfur cluster assembly 2 homolog, mitochondrial
Q86UD1	Q86UD1	OAF_HUMAN	OAF	Out at first protein homolog
Q86UX7-2	Q86UX7-2	URP2_HUMAN	FERMT3	Isoform 2 of Fermitin family homolog 3 (Kindlin-3) (MIG2-like protein) (Unc-112-related protein 2)
Q86VP6-2	Q86VP6-2	CAND1_HUMAN	CAND1	Isoform 2 of Cullin-associated NEDD8-dissociated protein 1 (Cullin-associated and neddylation-dissociated protein 1) (TBP-interacting protein of 120 kDa A) (TBP-interacting protein 120A) (p120 CAND1)
Q86VQ0	Q86VQ0	LCA5_HUMAN	LCA5	Lebercilin
Q86VX9-3	Q86VX9-3	MON1A_HUMAN	MON1A	Isoform 3 of Vacuolar fusion protein MON1 homolog A
Q86WG5	Q86WG5	MTMRD_HUMAN	SBF2	Myotubularin-related protein 13
Q86Y46	Q86Y46	K2C73_HUMAN	KRT73	Keratin, type II cytoskeletal 73
Q86YZ3	Q86YZ3	HORN_HUMAN	HRNR	Hornerin
Q8IUL8	Q8IUL8	CILP2_HUMAN	CILP2	Cartilage intermediate layer protein 2
Q8IVF2-3	Q8IVF2-3	AHNK2_HUMAN	AHNAK2	Isoform 3 of Protein AHNAK2
Q8IVF4	Q8IVF4	DYH10_HUMAN	DNAH10	Dynein axonemal heavy chain 10
Q8IVW1-2	Q8IVW1-2	ARL17_HUMAN	ARL17A	Isoform 2 of ADP-ribosylation factor-like protein 17 (ADP-ribosylation factor 7 variant)
Q8IVW4	Q8IVW4	CDKL3_HUMAN	CDKL3	Cyclin-dependent kinase-like 3
Q8IVW4-2	Q8IVW4-2	CDKL3_HUMAN	CDKL3	Isoform 2 of Cyclin-dependent kinase-like 3 (EC 2.7.11.22) (Serine/threonine-protein kinase NKIAMRE)
Q8IW45	Q8IW45	NNRD_HUMAN	NAXD	ATP-dependent (S)-NAD(P)H-hydrate dehydratase
Q8IXL6	Q8IXL6	FA20C_HUMAN	FAM20C	Extracellular serine/threonine protein kinase FAM20C
Q8IY49	Q8IY49	PAQRA_HUMAN	MMD2	Monocyte to macrophage differentiation factor 2
Q8IZM9-2	Q8IZM9-2	S38A6_HUMAN	SLC38A6	Isoform 2 of Solute carrier family 38 member 6 (Amino acid transporter SLC38A6) (N-system amino acid transporter 1) (NAT-1)
Q8IZP2	Q8IZP2	ST134_HUMAN	ST13P4	Putative protein FAM10A4
Q8N1A0	Q8N1A0	KT222_HUMAN	KRT222	Keratin-like protein KRT222
Q8N1K5-4	Q8N1K5-4	THMS1_HUMAN	THEMIS	Isoform 4 of Protein THEMIS (Thymocyte-expressed molecule involved in selection)
Q8N2C3	Q8N2C3	DEPD4_HUMAN	DEPDC4	DEP domain-containing protein 4
Q8N2C7-4	Q8N2C7-4	UNC80_HUMAN	UNC80	Isoform 4 of Protein unc-80 homolog
Q8N335	Q8N335	GPD1L_HUMAN	GPD1L	Glycerol-3-phosphate dehydrogenase 1-like protein
Q8N983-4	Q8N983-4	RM43_HUMAN	MRPL43	Isoform 4 of Large ribosomal subunit protein mL43 (39S ribosomal protein L43, mitochondrial) (L43mt) (MRP-L43) (Mitochondrial ribosomal protein bMRP36a)
Q8NB59-4	Q8NB59-4	SYT14_HUMAN	SYT14	Isoform 4 of Synaptotagmin-14 (Synaptotagmin XIV) (SytXIV)
Q8NBP7	Q8NBP7	PCSK9_HUMAN	PCSK9	Proprotein convertase subtilisin/kexin type 9
Q8NBS9	Q8NBS9	TXND5_HUMAN	TXNDC5	Thioredoxin domain-containing protein 5
Q8NC51-3	Q8NC51-3	SERB1_HUMAN	SERBP1	Isoform 3 of SERPINE1 mRNA-binding protein 1 (PAI1 RNA-binding protein 1) (PAI-RBP1) (Plasminogen activator inhibitor 1 RNA-binding protein)
Q8NDH2	Q8NDH2	CC168_HUMAN	CCDC168	Coiled-coil domain-containing protein 168
Q8NDV7-5	Q8NDV7-5	TNR6A_HUMAN	TNRC6A	Isoform 5 of Trinucleotide repeat-containing gene 6A protein (CAG repeat protein 26) (EMSY interactor protein) (GW182 autoantigen) (Protein GW1) (Glycine-tryptophan protein of 182 kDa)
Q8NEM8-2	Q8NEM8-2	CBPC3_HUMAN	AGBL3	Isoform 2 of Cytosolic carboxypeptidase 3 (EC 3.4.17.-) (ATP/GTP-binding protein-like 3) (Protein deglutamylase CCP3)
Q8NER1-3	Q8NER1-3	TRPV1_HUMAN	TRPV1	Isoform 3 of Transient receptor potential cation channel subfamily V member 1 (TrpV1) (Capsaicin receptor) (Osm-9-like TRP channel 1) (OTRPC1) (Vanilloid receptor 1)
Q8NF50-3	Q8NF50-3	DOCK8_HUMAN	DOCK8	Isoform 3 of Dedicator of cytokinesis protein 8
Q8NF91	Q8NF91	SYNE1_HUMAN	SYNE1	Nesprin-1
Q8NFL0	Q8NFL0	B3GN7_HUMAN	B3GNT7	UDP-GlcNAc:betaGal beta-1,3-N-acetylglucosaminyltransferase 7
Q8NG04	Q8NG04	S2610_HUMAN	SLC26A10	Solute carrier family 26 member 10
Q8NHP1	Q8NHP1	ARK74_HUMAN	AKR7L	Aflatoxin B1 aldehyde reductase member 4
Q8NHV4-3	Q8NHV4-3	NEDD1_HUMAN	NEDD1	Isoform 3 of Protein NEDD1 (Neural precursor cell expressed developmentally down-regulated protein 1) (NEDD-1)
Q8TBY8-4	Q8TBY8-4	PMFBP_HUMAN	PMFBP1	Isoform 4 of Polyamine-modulated factor 1-binding protein 1 (PMF-1-binding protein)
Q8TC59-2	Q8TC59-2	PIWL2_HUMAN	PIWIL2	Isoform 2 of Piwi-like protein 2 (EC 3.1.26.-) (Cancer/testis antigen 80) (CT80)
Q8TDL5	Q8TDL5	BPIB1_HUMAN	BPIFB1	BPI fold-containing family B member 1
Q8TDR0	Q8TDR0	MIPT3_HUMAN	TRAF3IP1	TRAF3-interacting protein 1
Q8TE73	Q8TE73	DYH5_HUMAN	DNAH5	Dynein axonemal heavy chain 5
Q8TEC5-2	Q8TEC5-2	SH3R2_HUMAN	SH3RF2	Isoform 2 of E3 ubiquitin-protein ligase SH3RF2 (EC 2.3.2.27) (Heart protein phosphatase 1-binding protein) (HEPP1) (POSH-eliminating RING protein) (Protein phosphatase 1 regulatory subunit 39) (RING finger protein 158) (RING-type E3 ubiquitin transferase SH3RF2) (SH3 domain-containing RING finger protein 2)
Q8TEK3-1	Q8TEK3-1	DOT1L_HUMAN	DOT1L	Isoform 1 of Histone-lysine N-methyltransferase, H3 lysine-79 specific (EC 2.1.1.360) (DOT1-like protein) (Histone H3-K79 methyltransferase) (H3-K79-HMTase) (Lysine N-methyltransferase 4)
Q8WUA8	Q8WUA8	TSK_HUMAN	TSKU	Tsukushi
Q8WUM4-2	Q8WUM4-2	PDC6I_HUMAN	PDCD6IP	Isoform 2 of Programmed cell death 6-interacting protein (PDCD6-interacting protein) (ALG-2-interacting protein 1) (ALG-2-interacting protein X) (Hp95)
Q8WVZ1-2	Q8WVZ1-2	ZDH19_HUMAN	ZDHHC19	Isoform 2 of Palmitoyltransferase ZDHHC19 (EC 2.3.1.225) (Zinc finger DHHC domain-containing protein 19) (DHHC-19)
Q8WWA0	Q8WWA0	ITLN1_HUMAN	ITLN1	Intelectin-1
Q8WWL7	Q8WWL7	CCNB3_HUMAN	CCNB3	G2/mitotic-specific cyclin-B3
Q8WWZ8	Q8WWZ8	OIT3_HUMAN	OIT3	Oncoprotein-induced transcript 3 protein
Q8WXI7	Q8WXI7	MUC16_HUMAN	MUC16	Mucin-16
Q8WZ42	Q8WZ42	TITIN_HUMAN	TTN	Titin
Q8WZ42-12	Q8WZ42-12	TITIN_HUMAN	TTN	Isoform 12 of Titin (EC 2.7.11.1) (Connectin) (Rhabdomyosarcoma antigen MU-RMS-40.14)
Q92187	Q92187	SIA8D_HUMAN	ST8SIA4	CMP-N-acetylneuraminate-poly-alpha-2,8-sialyltransferase
Q92619	Q92619	HMHA1_HUMAN	ARHGAP45	Rho GTPase-activating protein 45
Q92698	Q92698	RAD54_HUMAN	RAD54L	DNA repair and recombination protein RAD54-like
Q92743	Q92743	HTRA1_HUMAN	HTRA1	Serine protease HTRA1
Q92769-3	Q92769-3	HDAC2_HUMAN	HDAC2	Isoform 3 of Histone deacetylase 2 (HD2) (EC 3.5.1.98) (Protein deacylase HDAC2) (EC 3.5.1.-)
Q92820	Q92820	GGH_HUMAN	GGH	Gamma-glutamyl hydrolase
Q92874	Q92874	DNSL2_HUMAN	DNASE1L2	Deoxyribonuclease-1-like 2
Q92887	Q92887	MRP2_HUMAN	ABCC2	ATP-binding cassette sub-family C member 2
Q92930	Q92930	RAB8B_HUMAN	RAB8B	Ras-related protein Rab-8B
Q92945	Q92945	FUBP2_HUMAN	KHSRP	Far upstream element-binding protein 2
Q92954-2	Q92954-2	PRG4_HUMAN	PRG4	Isoform 2 of Proteoglycan 4 (Lubricin) (Megakaryocyte-stimulating factor) (Superficial zone proteoglycan) [Cleaved into: Proteoglycan 4 C-terminal part]
Q92954-3	Q92954-3	PRG4_HUMAN	PRG4	Isoform 3 of Proteoglycan 4 (Lubricin) (Megakaryocyte-stimulating factor) (Superficial zone proteoglycan) [Cleaved into: Proteoglycan 4 C-terminal part]
Q92954-6	Q92954-6	PRG4_HUMAN	PRG4	Isoform 6 of Proteoglycan 4 (Lubricin) (Megakaryocyte-stimulating factor) (Superficial zone proteoglycan) [Cleaved into: Proteoglycan 4 C-terminal part]
Q96C45	Q96C45	ULK4_HUMAN	ULK4	Serine/threonine-protein kinase ULK4
Q96DY7	Q96DY7	MTBP_HUMAN	MTBP	Mdm2-binding protein
Q96GE6-5	Q96GE6-5	CALL4_HUMAN	CALML4	Isoform 5 of Calmodulin-like protein 4 (Serologically defined breast cancer antigen NY-BR-20)
Q96HR3-2	Q96HR3-2	MED30_HUMAN	MED30	Isoform 2 of Mediator of RNA polymerase II transcription subunit 30 (Mediator complex subunit 30) (TRAP/Mediator complex component TRAP25) (Thyroid hormone receptor-associated protein 6) (Thyroid hormone receptor-associated protein complex 25 kDa component) (Trap25)
Q96HZ4-2	Q96HZ4-2	HES6_HUMAN	HES6	Isoform 2 of Transcription cofactor HES-6 (C-HAIRY1) (Class B basic helix-loop-helix protein 41) (bHLHb41) (Hairy and enhancer of split 6)
Q96IY4	Q96IY4	CBPB2_HUMAN	CPB2	Carboxypeptidase B2
Q96JG6-3	Q96JG6-3	VPS50_HUMAN	VPS50	Isoform 3 of Syndetin (Coiled-coil domain-containing protein 132) (EARP/GARPII complex subunit VPS50)
Q96JG8-4	Q96JG8-4	MAGD4_HUMAN	MAGED4	Isoform 4 of Melanoma-associated antigen D4 (MAGE-D4 antigen) (MAGE-E1 antigen)
Q96KN2	Q96KN2	CNDP1_HUMAN	CNDP1	Beta-Ala-His dipeptidase
Q96KP4	Q96KP4	CNDP2_HUMAN	CNDP2	Cytosolic non-specific dipeptidase
Q96LL9	Q96LL9	DJC30_HUMAN	DNAJC30	DnaJ homolog subfamily C member 30, mitochondrial
Q96M27-2	Q96M27-2	PRRC1_HUMAN	PRRC1	Isoform 2 of Protein PRRC1 (Proline-rich and coiled-coil-containing protein 1)
Q96M86	Q96M86	DNHD1_HUMAN	DNHD1	Dynein heavy chain domain-containing protein 1
Q96MH7	Q96MH7	CE034_HUMAN	C5orf34	Uncharacterized protein C5orf34
Q96MT7	Q96MT7	CFA44_HUMAN	CFAP44	Cilia- and flagella-associated protein 44
Q96PD2	Q96PD2	DCBD2_HUMAN	DCBLD2	Discoidin, CUB and LCCL domain-containing protein 2
Q96PD5	Q96PD5	PGRP2_HUMAN	PGLYRP2	N-acetylmuramoyl-L-alanine amidase
Q96PS1	Q96PS1	FACOS_HUMAN	FANCD2OS	FANCD2 opposite strand protein
Q96Q89	Q96Q89	KI20B_HUMAN	KIF20B	Kinesin-like protein KIF20B
Q96QE3-2	Q96QE3-2	ATAD5_HUMAN	ATAD5	Isoform 2 of ATPase family AAA domain-containing protein 5 (Chromosome fragility-associated gene 1 protein)
Q96QT4	Q96QT4	TRPM7_HUMAN	TRPM7	Transient receptor potential cation channel subfamily M member 7
Q96QV6	Q96QV6	H2A1A_HUMAN	H2AC1	Histone H2A type 1-A
Q96RL7-3	Q96RL7-3	VP13A_HUMAN	VPS13A	Isoform 3 of Intermembrane lipid transfer protein VPS13A (Chorea-acanthocytosis protein) (Chorein) (Vacuolar protein sorting-associated protein 13A)
Q96S96	Q96S96	PEBP4_HUMAN	PEBP4	Phosphatidylethanolamine-binding protein 4
Q99466	Q99466	NOTC4_HUMAN	NOTCH4	Neurogenic locus notch homolog protein 4
Q99536	Q99536	VAT1_HUMAN	VAT1	Synaptic vesicle membrane protein VAT-1 homolog
Q99542	Q99542	MMP19_HUMAN	MMP19	Matrix metalloproteinase-19
Q99704-2	Q99704-2	DOK1_HUMAN	DOK1	Isoform 2 of Docking protein 1 (Downstream of tyrosine kinase 1) (p62(dok)) (pp62)
Q99715-4	Q99715-4	COCA1_HUMAN	COL12A1	Isoform 4 of Collagen alpha-1(XII) chain
Q99814	Q99814	EPAS1_HUMAN	EPAS1	Endothelial PAS domain-containing protein 1
Q99829	Q99829	CPNE1_HUMAN	CPNE1	Copine-1
Q99877	Q99877	H2B1N_HUMAN	H2BC15	Histone H2B type 1-N
Q99878	Q99878	H2A1J_HUMAN	H2AC14	Histone H2A type 1-J
Q99880	Q99880	H2B1L_HUMAN	H2BC13	Histone H2B type 1-L
Q99969	Q99969	RARR2_HUMAN	RARRES2	Retinoic acid receptor responder protein 2
Q9BQG2	Q9BQG2	NUD12_HUMAN	NUDT12	NAD-capped RNA hydrolase NUDT12
Q9BTC0	Q9BTC0	DIDO1_HUMAN	DIDO1	Death-inducer obliterator 1
Q9BV73-2	Q9BV73-2	CP250_HUMAN	CEP250	Isoform 2 of Centrosome-associated protein CEP250 (250 kDa centrosomal protein) (Cep250) (Centrosomal Nek2-associated protein 1) (C-Nap1) (Centrosomal protein 2)
Q9BVA1	Q9BVA1	TBB2B_HUMAN	TUBB2B	Tubulin beta-2B chain
Q9BWN1	Q9BWN1	PRR14_HUMAN	PRR14	Proline-rich protein 14
Q9BWP8-9	Q9BWP8-9	COL11_HUMAN	COLEC11	Isoform 9 of Collectin-11 (Collectin kidney protein 1) (CL-K1)
Q9BX66-2	Q9BX66-2	SRBS1_HUMAN	SORBS1	Isoform 2 of Sorbin and SH3 domain-containing protein 1 (Ponsin) (SH3 domain protein 5) (SH3P12) (c-Cbl-associated protein) (CAP)
Q9BXN1	Q9BXN1	ASPN_HUMAN	ASPN	Asporin
Q9BXR6	Q9BXR6	FHR5_HUMAN	CFHR5	Complement factor H-related protein 5
Q9BXS5-2	Q9BXS5-2	AP1M1_HUMAN	AP1M1	Isoform 2 of AP-1 complex subunit mu-1 (AP-mu chain family member mu1A) (Adaptor protein complex AP-1 subunit mu-1) (Adaptor-related protein complex 1 subunit mu-1) (Clathrin assembly protein complex 1 mu-1 medium chain 1) (Clathrin coat assembly protein AP47) (Clathrin coat-associated protein AP47) (Golgi adaptor HA1/AP1 adaptin mu-1 subunit) (Mu-adaptin 1) (Mu1A-adaptin)
Q9GZS9-2	Q9GZS9-2	CHST5_HUMAN	CHST5	Isoform 2 of Carbohydrate sulfotransferase 5 (EC 2.8.2.-) (Galactose/N-acetylglucosamine/N-acetylglucosamine 6-O-sulfotransferase 4-alpha) (GST4-alpha) (Intestinal N-acetylglucosamine-6-O-sulfotransferase) (I-GlcNAc6ST) (Intestinal GlcNAc-6-sulfotransferase) (hIGn6ST) (N-acetylglucosamine 6-O-sulfotransferase 3) (GlcNAc6ST-3) (Gn6st-3)
Q9H0R5-4	Q9H0R5-4	GBP3_HUMAN	GBP3	Isoform 4 of Guanylate-binding protein 3 (EC 3.6.5.-) (GTP-binding protein 3) (GBP-3) (Guanine nucleotide-binding protein 3)
Q9H0U4	Q9H0U4	RAB1B_HUMAN	RAB1B	Ras-related protein Rab-1B
Q9H1K0	Q9H1K0	RBNS5_HUMAN	RBSN	Rabenosyn-5
Q9H2H8-2	Q9H2H8-2	PPIL3_HUMAN	PPIL3	Isoform 2 of Peptidyl-prolyl cis-trans isomerase-like 3 (PPIase) (EC 5.2.1.8) (Cyclophilin J) (CyPJ) (Cyclophilin-like protein PPIL3) (Rotamase PPIL3)
Q9H4G4	Q9H4G4	GAPR1_HUMAN	GLIPR2	Golgi-associated plant pathogenesis-related protein 1
Q9H4M9	Q9H4M9	EHD1_HUMAN	EHD1	EH domain-containing protein 1
Q9H5H4	Q9H5H4	ZN768_HUMAN	ZNF768	Zinc finger protein 768
Q9H5V9	Q9H5V9	STEEP_HUMAN	STEEP1	STING ER exit protein
Q9H6I2	Q9H6I2	SOX17_HUMAN	SOX17	Transcription factor SOX-17
Q9HAU0	Q9HAU0	PKHA5_HUMAN	PLEKHA5	Pleckstrin homology domain-containing family A member 5
Q9HB71	Q9HB71	CYBP_HUMAN	CACYBP	Calcyclin-binding protein
Q9HBI1	Q9HBI1	PARVB_HUMAN	PARVB	Beta-parvin
Q9HCB6	Q9HCB6	SPON1_HUMAN	SPON1	Spondin-1
Q9HCH5-11	Q9HCH5-11	SYTL2_HUMAN	SYTL2	Isoform 11 of Synaptotagmin-like protein 2 (Breast cancer-associated antigen SGA-72M) (Exophilin-4)
Q9HCH5-13	Q9HCH5-13	SYTL2_HUMAN	SYTL2	Isoform 13 of Synaptotagmin-like protein 2 (Breast cancer-associated antigen SGA-72M) (Exophilin-4)
Q9HCK1	Q9HCK1	ZDBF2_HUMAN	ZDBF2	DBF4-type zinc finger-containing protein 2
Q9HDC9	Q9HDC9	APMAP_HUMAN	APMAP	Adipocyte plasma membrane-associated protein
Q9HDC9-2	Q9HDC9-2	APMAP_HUMAN	APMAP	Isoform 2 of Adipocyte plasma membrane-associated protein (Protein BSCv)
Q9NPC4	Q9NPC4	A4GAT_HUMAN	A4GALT	Lactosylceramide 4-alpha-galactosyltransferase
Q9NQ38-3	Q9NQ38-3	ISK5_HUMAN	SPINK5	Isoform 3 of Serine protease inhibitor Kazal-type 5 (Lympho-epithelial Kazal-type-related inhibitor) (LEKTI) [Cleaved into: Hemofiltrate peptide HF6478; Hemofiltrate peptide HF7665]
Q9NQ79-2	Q9NQ79-2	CRAC1_HUMAN	CRTAC1	Isoform 2 of Cartilage acidic protein 1 (68 kDa chondrocyte-expressed protein) (CEP-68) (ASPIC)
Q9NQ79-3	Q9NQ79-3	CRAC1_HUMAN	CRTAC1	Isoform 3 of Cartilage acidic protein 1 (68 kDa chondrocyte-expressed protein) (CEP-68) (ASPIC)
Q9NQX4	Q9NQX4	MYO5C_HUMAN	MYO5C	Unconventional myosin-Vc
Q9NR82-5	Q9NR82-5	KCNQ5_HUMAN	KCNQ5	Isoform 5 of Potassium voltage-gated channel subfamily KQT member 5 (KQT-like 5) (Potassium channel subunit alpha KvLQT5) (Voltage-gated potassium channel subunit Kv7.5)
Q9NRN5	Q9NRN5	OLFL3_HUMAN	OLFML3	Olfactomedin-like protein 3
Q9NTK5-3	Q9NTK5-3	OLA1_HUMAN	OLA1	Isoform 3 of Obg-like ATPase 1 (DNA damage-regulated overexpressed in cancer 45) (DOC45) (GTP-binding protein 9)
Q9NVX7-2	Q9NVX7-2	KBTB4_HUMAN	KBTBD4	Isoform 2 of Kelch repeat and BTB domain-containing protein 4 (BTB and kelch domain-containing protein 4)
Q9NY65	Q9NY65	TBA8_HUMAN	TUBA8	Tubulin alpha-8 chain
Q9NY97	Q9NY97	B3GN2_HUMAN	B3GNT2	N-acetyllactosaminide beta-1,3-N-acetylglucosaminyltransferase 2
Q9NZP8	Q9NZP8	C1RL_HUMAN	C1RL	Complement C1r subcomponent-like protein
Q9UBP8	Q9UBP8	KAAG1_HUMAN	KAAG1	Kidney-associated antigen 1
Q9UBQ6	Q9UBQ6	EXTL2_HUMAN	EXTL2	Exostosin-like 2
Q9UBV8	Q9UBV8	PEF1_HUMAN	PEF1	Peflin
Q9UBX1	Q9UBX1	CATF_HUMAN	CTSF	Cathepsin F
Q9UDV7-2	Q9UDV7-2	ZN282_HUMAN	ZNF282	Isoform 2 of Zinc finger protein 282 (HTLV-I U5RE-binding protein 1) (HUB-1)
Q9UHG3	Q9UHG3	PCYOX_HUMAN	PCYOX1	Prenylcysteine oxidase 1
Q9UJH8	Q9UJH8	METRN_HUMAN	METRN	Meteorin
Q9UK55	Q9UK55	ZPI_HUMAN	SERPINA10	Protein Z-dependent protease inhibitor
Q9UKJ3	Q9UKJ3	GPTC8_HUMAN	GPATCH8	G patch domain-containing protein 8
Q9UKP4	Q9UKP4	ATS7_HUMAN	ADAMTS7	A disintegrin and metalloproteinase with thrombospondin motifs 7
Q9UKX2	Q9UKX2	MYH2_HUMAN	MYH2	Myosin-2
Q9UKX3	Q9UKX3	MYH13_HUMAN	MYH13	Myosin-13
Q9UL26	Q9UL26	RB22A_HUMAN	RAB22A	Ras-related protein Rab-22A
Q9UL46	Q9UL46	PSME2_HUMAN	PSME2	Proteasome activator complex subunit 2
Q9ULV4-2	Q9ULV4-2	COR1C_HUMAN	CORO1C	Isoform 2 of Coronin-1C (Coronin-3) (hCRNN4)
Q9UM82	Q9UM82	SPAT2_HUMAN	SPATA2	Spermatogenesis-associated protein 2
Q9UNW1	Q9UNW1	MINP1_HUMAN	MINPP1	Multiple inositol polyphosphate phosphatase 1
Q9UNW1-3	Q9UNW1-3	MINP1_HUMAN	MINPP1	Isoform 3 of Multiple inositol polyphosphate phosphatase 1 (EC 3.1.3.62) (2,3-bisphosphoglycerate 3-phosphatase) (2,3-BPG phosphatase) (EC 3.1.3.80)
Q9UNW1-4	Q9UNW1-4	MINP1_HUMAN	MINPP1	Isoform 4 of Multiple inositol polyphosphate phosphatase 1 (EC 3.1.3.62) (2,3-bisphosphoglycerate 3-phosphatase) (2,3-BPG phosphatase) (EC 3.1.3.80)
Q9UNZ2-5	Q9UNZ2-5	NSF1C_HUMAN	NSFL1C	Isoform 5 of NSFL1 cofactor p47 (UBX domain-containing protein 2C) (p97 cofactor p47)
Q9UPR0	Q9UPR0	PLCL2_HUMAN	PLCL2	Inactive phospholipase C-like protein 2
Q9UPS8	Q9UPS8	ANR26_HUMAN	ANKRD26	Ankyrin repeat domain-containing protein 26
Q9UPV9	Q9UPV9	TRAK1_HUMAN	TRAK1	Trafficking kinesin-binding protein 1
Q9UQ35-2	Q9UQ35-2	SRRM2_HUMAN	SRRM2	Isoform 2 of Serine/arginine repetitive matrix protein 2 (300 kDa nuclear matrix antigen) (Serine/arginine-rich splicing factor-related nuclear matrix protein of 300 kDa) (SR-related nuclear matrix protein of 300 kDa) (Ser/Arg-related nuclear matrix protein of 300 kDa) (Splicing coactivator subunit SRm300) (Tax-responsive enhancer element-binding protein 803) (TaxREB803)
Q9Y262	Q9Y262	EIF3L_HUMAN	EIF3L	Eukaryotic translation initiation factor 3 subunit L
Q9Y276	Q9Y276	BCS1_HUMAN	BCS1L	Mitochondrial chaperone BCS1
Q9Y279	Q9Y279	VSIG4_HUMAN	VSIG4	V-set and immunoglobulin domain-containing protein 4
Q9Y2H2-4	Q9Y2H2-4	SAC2_HUMAN	INPP5F	Isoform 4 of Phosphatidylinositide phosphatase SAC2 (EC 3.1.3.25) (Inositol polyphosphate 5-phosphatase F) (Sac domain-containing inositol phosphatase 2) (Sac domain-containing phosphoinositide 4-phosphatase 2) (hSAC2)
Q9Y2H6-2	Q9Y2H6-2	FND3A_HUMAN	FNDC3A	Isoform 2 of Fibronectin type-III domain-containing protein 3A (Human gene expressed in odontoblasts)
Q9Y2I9	Q9Y2I9	TBC30_HUMAN	TBC1D30	TBC1 domain family member 30
Q9Y2L1	Q9Y2L1	RRP44_HUMAN	DIS3	Exosome complex exonuclease RRP44
Q9Y2V2	Q9Y2V2	CHSP1_HUMAN	CARHSP1	Calcium-regulated heat-stable protein 1
Q9Y375	Q9Y375	CIA30_HUMAN	NDUFAF1	Complex I intermediate-associated protein 30, mitochondrial
Q9Y490	Q9Y490	TLN1_HUMAN	TLN1	Talin-1
Q9Y4G6	Q9Y4G6	TLN2_HUMAN	TLN2	Talin-2
Q9Y4L1	Q9Y4L1	HYOU1_HUMAN	HYOU1	Hypoxia up-regulated protein 1
Q9Y570-3	Q9Y570-3	PPME1_HUMAN	PPME1	Isoform 3 of Protein phosphatase methylesterase 1 (PME-1) (EC 3.1.1.89)
Q9Y572	Q9Y572	RIPK3_HUMAN	RIPK3	Receptor-interacting serine/threonine-protein kinase 3
Q9Y5C1	Q9Y5C1	ANGL3_HUMAN	ANGPTL3	Angiopoietin-related protein 3
Q9Y5W8	Q9Y5W8	SNX13_HUMAN	SNX13	Sorting nexin-13
Q9Y623	Q9Y623	MYH4_HUMAN	MYH4	Myosin-4
Q9Y696	Q9Y696	CLIC4_HUMAN	CLIC4	Chloride intracellular channel protein 4
Q9Y6N8	Q9Y6N8	CAD10_HUMAN	CDH10	Cadherin-10
Q9Y6Z7	Q9Y6Z7	COL10_HUMAN	COLEC10	Collectin-10

## Sheet: Supplementary Table 2
Supplementary Table 2: Statistical comparisons between the pre-irradiation and post-irradiation time points (days 1, 13, and 25).
		Day 1 vs. Pre-Irradiation				Day 13 vs. Pre-Irradiation				Day 25 vs. Pre-Irradiation
UniprotID	Protein Description	P-value	FDR	Fold Change	log2(FC)	P-value	FDR	Fold Change	log2(FC)	P-value	FDR	Fold Change	log2(FC)
A0A075B6I3	Probable non-functional immunoglobulin lambda variable 11-55	0.23	0.618207	1.95975	0.970669	0.243	0.608214	3.15871	1.65934	0.243	0.924109	2.16521	1.1145
A0A075B6I9	Immunoglobulin lambda variable 7-46	0.222	0.618207	3.04663	1.60722	0.511	0.814837	1.5065	0.591202	0.364	0.976648	1.30521	0.384277
A0A075B6J2	Probable non-functional immunoglobulin lambda variable 2-33	0.143	0.492917	0.305441	-1.71104	0.381	0.72382	0.625054	-0.677948	0.714	1	0.757974	-0.399779
A0A075B6K5	Immunoglobulin lambda variable 3-9	0.786	0.944861	0.863708	-0.211384	0.905	0.965475	1.19966	0.262623	0.905	1	1.23781	0.30779
A0A075B6P5	Immunoglobulin kappa variable 2-28	0.571	0.843523	0.607634	-0.718724	0.167	0.511684	0.504129	-0.988135	0.167	0.848994	0.451078	-1.14855
A0A075B6R9	Probable non-functional immunoglobulin kappa variable 2D-24	0.393	0.73135	1.87105	0.903852	0.905	0.965475	1.2486	0.320311	0.905	1	1.09961	0.136992
A0A075B6S5	Immunoglobulin kappa variable 1-27	0.786	0.944861	1.08332	0.115454	0.905	0.965475	1.01995	0.028503	1	1	0.905584	-0.14308
A0A087WSY4	Immunoglobulin heavy variable 4-30-2	1	1	0.966526	-0.0491194	1	1	0.768921	-0.379092	0.714	1	1.01171	0.0167986
A0A087WSY6	Immunoglobulin kappa variable 3D-15	0.0357	0.310267	4.34907	2.12071	0.548	0.814837	1.31953	0.400025	1	1	3.13394	1.64798
A0A0A0MRZ8	Immunoglobulin kappa variable 3D-11	1	1	1.14956	0.201081	0.167	0.511684	0.5039	-0.988789	1	1	0.88149	-0.181984
A0A0A0MS15	Immunoglobulin heavy variable 3-49	0.786	0.944861	0.903553	-0.146319	1	1	0.7117	-0.49066	0.905	1	0.869496	-0.201748
A0A0A0MT36	Immunoglobulin kappa variable 6D-21	0.25	0.618207	2.28352	1.19126	0.0952	0.418512	2.68861	1.42686	1	1	1.38379	0.468627
A0A0B4J1V0	Immunoglobulin heavy variable 3-15	0.786	0.944861	1.01596	0.0228444	0.714	0.91901	0.732015	-0.450056	0.604	1	0.678829	-0.558879
A0A0B4J1V6	Immunoglobulin heavy variable 3-73	0.25	0.618207	1.78014	0.83199	0.548	0.814837	1.35101	0.434034	0.905	1	1.23585	0.305503
A0A0B4J1Y9	Immunoglobulin heavy variable 3-72	1	1	0.907083	-0.140693	0.905	0.965475	0.914085	-0.129599	0.714	1	0.612185	-0.707962
A0A0B4J2D5-2	Isoform 2 of Putative glutamine amidotransferase-like class 1 domain-containing protein 3B, mitochondrial	0.786	0.944861	1.11877	0.161917	0.905	0.965475	0.908436	-0.138543	0.381	0.976648	1.22965	0.298243
A0A0C4DH25	Immunoglobulin kappa variable 3D-20	0.143	0.492917	1.4282	0.514197	0.548	0.814837	0.826229	-0.275387	0.905	1	0.988233	-0.0170771
A0A0C4DH34	Immunoglobulin heavy variable 4-28	1	1	1.90097	0.926733	0.905	0.965475	1.35078	0.433796	1	1	1.17857	0.237039
A0A0C4DH38	Immunoglobulin heavy variable 5-51	0.143	0.492917	3.33246	1.73659	0.262	0.608214	1.86767	0.901239	0.381	0.976648	1.17599	0.233872
A0A0C4DH67	Immunoglobulin kappa variable 1-8	0.786	0.944861	0.983863	-0.0234706	0.905	0.965475	1.03565	0.0505374	0.905	1	0.977152	-0.0333444
A0A0J9YX35	Immunoglobulin heavy variable 3-64D	0.393	0.73135	0.659747	-0.600016	0.262	0.608214	0.569746	-0.81161	0.262	0.924109	0.596175	-0.746193
A0A0J9YXQ4	Paraneoplastic antigen Ma6E	0.294	0.717265	2.49911	1.32141	0.0238	0.270725	3.13421	1.6481	0.195	0.924109	1.76373	0.818626
A0A494C071	PWWP domain-containing DNA repair factor 4	0.786	0.944861	0.461254	-1.11637	0.0952	0.418512	0.356147	-1.48945	0.714	1	0.478185	-1.06436
A0AVI4	E3 ubiquitin-protein ligase TM129	0.143	0.492917	2.79561	1.48316	0.548	0.814837	1.5536	0.635618	0.195	0.924109	2.78207	1.47616
A0FGR9-2	Isoform 2 of Extended synaptotagmin-3 (E-Syt3) (Chr3Syt)	0.571	0.843523	0.705161	-0.503976	0.0476	0.3332	0.397968	-1.32928	0.167	0.848994	0.523926	-0.932566
A2NJV5	Immunoglobulin kappa variable 2-29	1	1	1.23862	0.308729	0.905	0.965475	0.993457	-0.00947064	0.905	1	1.06176	0.0864552
A2RRP1	Neuroblastoma-amplified sequence	1	1	0.828879	-0.270766	0.262	0.608214	2.46581	1.30206	0.381	0.976648	1.72358	0.785409
A5A3E0	POTE ankyrin domain family member F	0.393	0.73135	1.79716	0.845722	0.0952	0.418512	0.473731	-1.07786	0.905	1	0.904383	-0.144995
A6H8Y1-4	Isoform 4 of Transcription factor TFIIIB component B'' homolog (Transcription factor IIIB 150) (TFIIIB150) (Transcription factor-like nuclear regulator)	0.25	0.618207	0.54363	-0.879303	0.548	0.814837	0.651844	-0.617401	0.381	0.976648	0.652888	-0.615092
A6NDG6	Glycerol-3-phosphate phosphatase	0.143	0.492917	1.63248	0.707062	0.905	0.965475	0.903756	-0.145996	0.905	1	1.14449	0.194706
A6NN90	Uncharacterized protein C2orf81	0.786	0.944861	0.816763	-0.29201	0.896	0.965475	0.697833	-0.519046	1	1	0.902249	-0.148403
A9Z1Z3	Fer-1-like protein 4	0.0357	0.310267	2.86752	1.5198	0.0238	0.270725	2.8455	1.50868	0.0238	0.6188	2.20965	1.14381
B2RTY4-4	Isoform 4 of Unconventional myosin-IXa (Unconventional myosin-9a)	0.881	1	1.2543	0.326887	0.548	0.814837	1.48512	0.570582	0.795	1	1.35633	0.439711
E9PAV3-2	Isoform 2 of Nascent polypeptide-associated complex subunit alpha, muscle-specific form (Alpha-NAC, muscle-specific form) (skNAC)	0.143	0.492917	2.12767	1.08927	1	1	1.06111	0.0855705	1	1	1.56291	0.644235
O00151	PDZ and LIM domain protein 1	1	1	1.31403	0.393995	0.167	0.511684	0.441516	-1.17946	0.905	1	1.11339	0.154961
O00187	Mannan-binding lectin serine protease 2	0.143	0.492917	1.35919	0.442744	0.905	0.965475	1.17443	0.231956	0.905	1	1.03387	0.0480583
O00299	Chloride intracellular channel protein 1	1	1	1.23074	0.299524	0.0238	0.270725	0.408948	-1.29001	0.714	1	0.864453	-0.21014
O00391	Sulfhydryl oxidase 1	0.393	0.73135	1.31487	0.394916	0.548	0.814837	1.24754	0.319083	0.0952	0.848994	1.44746	0.533527
O00499-2	Isoform 2 of Myc box-dependent-interacting protein 1 (Amphiphysin II) (Amphiphysin-like protein) (Box-dependent myc-interacting protein 1) (Bridging integrator 1)	0.786	0.944861	1.37862	0.463221	0.714	0.91901	1.5442	0.626856	0.905	1	0.951503	-0.0717206
O14492	SH2B adapter protein 2	0.786	0.944861	1.2118	0.277154	0.167	0.511684	0.777889	-0.362364	0.262	0.924109	1.25982	0.333219
O14686	Histone-lysine N-methyltransferase 2D	0.143	0.492917	0.740082	-0.434243	0.0238	0.270725	0.684284	-0.547333	0.167	0.848994	0.746942	-0.420931
O14786-3	Isoform 3 of Neuropilin-1 (Vascular endothelial cell growth factor 165 receptor) (CD antigen CD304)	0.571	0.843523	1.25332	0.325758	0.905	0.965475	0.975692	-0.0355029	0.262	0.924109	1.29579	0.373828
O14793	Growth/differentiation factor 8	1	1	1.02132	0.0304298	0.905	0.965475	1.13559	0.183438	0.905	1	0.828238	-0.271883
O15015	Zinc finger protein 646	0.0357	0.310267	2.35415	1.23521	0.0952	0.418512	2.26089	1.17689	0.262	0.924109	1.58628	0.665646
O15018	PDZ domain-containing protein 2	0.25	0.618207	2.98777	1.57907	0.262	0.608214	2.03708	1.0265	0.437	1	1.61957	0.695611
O15204-2	Isoform 2 of ADAM DEC1 (EC 3.4.24.-) (A disintegrin and metalloproteinase domain-like protein decysin-1) (ADAM-like protein decysin-1)	0.25	0.618207	1.36837	0.452458	0.714	0.91901	1.09909	0.136305	0.167	0.848994	1.24817	0.319818
O15335	Chondroadherin	0.393	0.73135	0.468666	-1.09337	0.905	0.965475	0.921825	-0.117435	0.714	1	0.667843	-0.58242
O15528	25-hydroxyvitamin D-1 alpha hydroxylase, mitochondrial	0.0714	0.413847	0.71553	-0.482917	0.548	0.814837	0.908406	-0.13859	0.381	0.976648	0.791276	-0.337747
O43151-2	Isoform 2 of Methylcytosine dioxygenase TET3 (EC 1.14.11.80)	0.786	0.944861	1.17284	0.23001	0.548	0.814837	1.70118	0.766539	0.548	1	1.46741	0.553271
O43278	Kunitz-type protease inhibitor 1	0.571	0.843523	1.27001	0.344845	0.714	0.91901	0.690702	-0.533865	0.714	1	1.15576	0.208846
O43290	U4/U6.U5 tri-snRNP-associated protein 1	0.127	0.492917	0.37539	-1.41354	0.548	0.814837	1.29726	0.375463	0.905	1	1.27311	0.34836
O43491-4	Isoform 4 of Band 4.1-like protein 2 (Erythrocyte membrane protein band 4.1-like 2) (Generally expressed protein 4.1) (4.1G)	0.393	0.73135	1.16067	0.214954	0.714	0.91901	0.914016	-0.129709	1	1	1.00517	0.00743313
O43866	CD5 antigen-like	0.571	0.843523	2.66376	1.41346	0.381	0.72382	3.41692	1.7727	0.694	1	1.48554	0.570992
O60333-2	Isoform 2 of Kinesin-like protein KIF1B (Klp)	0.0357	0.310267	10.2718	3.36062	0.0476	0.3332	7.33033	2.87388	0.0476	0.698645	2.99004	1.58016
O60462-3	Isoform 3 of Neuropilin-2 (Vascular endothelial cell growth factor 165 receptor 2)	0.0357	0.310267	0.718487	-0.476967	0.0238	0.270725	0.61371	-0.70437	0.714	1	0.890077	-0.167997
O60524	Nuclear export mediator factor NEMF	1	1	0.956493	-0.064174	0.905	0.965475	1.08422	0.116654	0.714	1	1.08699	0.120345
O60664	Perilipin-3	0.0357	0.310267	2.87513	1.52363	0.167	0.511684	1.25543	0.328176	1	1	0.810909	-0.302387
O75083	WD repeat-containing protein 1	0.393	0.73135	1.12714	0.172666	0.262	0.608214	0.360824	-1.47063	0.905	1	0.663171	-0.592547
O75083-3	Isoform 3 of WD repeat-containing protein 1 (Actin-interacting protein 1) (AIP1) (NORI-1)	0.0714	0.413847	2.84577	1.50882	0.905	0.965475	0.978432	-0.031456	0.262	0.924109	1.55056	0.632787
O75161	Nephrocystin-4	0.549	0.843523	0.841146	-0.249571	0.714	0.91901	1.20418	0.268046	0.714	1	1.52799	0.611631
O75339	Cartilage intermediate layer protein 1	0.881	1	0.892702	-0.16375	0.548	0.814837	0.879932	-0.184536	0.714	1	0.710768	-0.492549
O75340-2	Isoform 2 of Programmed cell death protein 6 (Apoptosis-linked gene 2 protein homolog) (ALG-2)	0.143	0.492917	1.69633	0.762416	0.905	0.965475	1.00101	0.00145696	0.167	0.848994	1.52897	0.612564
O75462	Cytokine receptor-like factor 1	0.571	0.843523	0.60258	-0.730776	0.381	0.72382	0.577074	-0.793172	0.381	0.976648	0.570253	-0.810326
O75596	C-type lectin domain family 3 member A	0.0357	0.310267	0.334878	-1.57829	0.167	0.511684	0.634348	-0.656654	0.381	0.976648	0.704693	-0.504933
O75691	Small subunit processome component 20 homolog	0.393	0.73135	0.646154	-0.63005	0.262	0.608214	0.607692	-0.718587	0.0919	0.848994	0.637607	-0.649261
O75715	Epididymal secretory glutathione peroxidase	0.0357	0.310267	1.95947	0.970461	0.262	0.608214	1.3269	0.408064	0.0238	0.6188	1.82273	0.8661
O75874	Isocitrate dehydrogenase [NADP] cytoplasmic	0.0357	0.310267	2.08432	1.05957	0.167	0.511684	1.11473	0.156688	0.0952	0.848994	1.25083	0.32289
O94829	Importin-13	0.571	0.843523	0.131378	-2.9282	0.262	0.608214	0.0809597	-3.62665	0.714	1	0.353546	-1.50003
O94985	Calsyntenin-1	0.393	0.73135	1.5462	0.628725	0.905	0.965475	1.14545	0.195915	1	1	1.21864	0.285274
O94986-2	Isoform 2 of Centrosomal protein of 152 kDa (Cep152)	0.143	0.492917	1.79402	0.843193	0.548	0.814837	1.40834	0.493992	0.262	0.924109	1.70341	0.768429
O95154	Aflatoxin B1 aldehyde reductase member 3	0.143	0.492917	2.02413	1.0173	0.714	0.91901	1.12021	0.163764	0.511	1	0.808511	-0.306661
O95243-5	Isoform 5 of Methyl-CpG-binding domain protein 4 (EC 3.2.2.-) (Methyl-CpG-binding endonuclease 1) (Methyl-CpG-binding protein MBD4) (Mismatch-specific DNA N-glycosylase)	0.393	0.73135	0.754251	-0.406884	0.0952	0.418512	0.620629	-0.688198	0.262	0.924109	0.761174	-0.393702
O95294-4	Isoform 4 of RasGAP-activating-like protein 1 (RAS protein activator like 1) (Ras GTPase-activating-like protein)	0.143	0.492917	0.611518	-0.709534	0.262	0.608214	0.700065	-0.51444	0.714	1	0.868056	-0.204141
O95428-4	Isoform 4 of Papilin	1	1	0.683165	-0.549694	1	1	0.88669	-0.173498	0.381	0.976648	0.592136	-0.756
O95428-6	Isoform 6 of Papilin	0.786	0.944861	0.944057	-0.0830546	0.905	0.965475	1.09136	0.126127	1	1	1.08922	0.123294
O95445	Apolipoprotein M	0.393	0.73135	0.900086	-0.151866	0.381	0.72382	0.802214	-0.317941	0.167	0.848994	0.790603	-0.338975
O95678	Keratin, type II cytoskeletal 75	0.0714	0.413847	3.87901	1.95569	0.548	0.814837	1.87322	0.90552	0.795	1	1.13766	0.186071
O95782-2	Isoform 2 of AP-2 complex subunit alpha-1 (100 kDa coated vesicle protein A) (Adaptor protein complex AP-2 subunit alpha-1) (Adaptor-related protein complex 2 subunit alpha-1) (Alpha-adaptin A) (Alpha1-adaptin) (Clathrin assembly protein complex 2 alpha-A large chain) (Plasma membrane adaptor HA2/AP2 adaptin alpha A subunit)	0.0357	0.310267	0.469794	-1.0899	0.0238	0.270725	0.290014	-1.78581	0.167	0.848994	0.571539	-0.807077
O95980	Reversion-inducing cysteine-rich protein with Kazal motifs	0.143	0.492917	0.786758	-0.346007	0.167	0.511684	0.754664	-0.406094	0.548	1	0.867574	-0.204941
P00338-2	Isoform 2 of L-lactate dehydrogenase A chain (LDH-A) (EC 1.1.1.27) (Cell proliferation-inducing gene 19 protein) (LDH muscle subunit) (LDH-M) (Renal carcinoma antigen NY-REN-59)	0.0357	0.310267	5.62638	2.49221	0.0952	0.418512	2.15359	1.10674	0.12	0.848994	2.4169	1.27316
P00338-3	Isoform 3 of L-lactate dehydrogenase A chain (LDH-A) (EC 1.1.1.27) (Cell proliferation-inducing gene 19 protein) (LDH muscle subunit) (LDH-M) (Renal carcinoma antigen NY-REN-59)	0.0357	0.310267	2.0719	1.05095	0.714	0.91901	1.02856	0.0406284	0.548	1	1.12046	0.164097
P00352	Retinal dehydrogenase 1	0.25	0.618207	0.656522	-0.607085	0.905	0.965475	0.885192	-0.175938	0.381	0.976648	0.75779	-0.40013
P00390-3	Isoform 3 of Glutathione reductase, mitochondrial (GR) (GRase) (EC 1.8.1.7)	0.786	0.944861	0.218835	-2.19208	0.0952	0.418512	0.0943502	-3.40583	0.548	1	0.285497	-1.80845
P00450	Ceruloplasmin	0.0357	0.310267	2.11439	1.08024	0.0238	0.270725	2.23221	1.15847	0.0238	0.6188	2.28494	1.19216
P00451	Coagulation factor VIII	0.571	0.843523	0.591129	-0.758455	0.548	0.814837	0.580849	-0.783764	0.714	1	0.642842	-0.637464
P00488	Coagulation factor XIII A chain	0.393	0.73135	0.387525	-1.36764	0.262	0.608214	0.365459	-1.45222	0.262	0.924109	0.273687	-1.8694
P00492	Hypoxanthine-guanine phosphoribosyltransferase	1	1	1.08821	0.121962	0.167	0.511684	0.306086	-1.70799	0.548	1	0.446726	-1.16254
P00558-2	Isoform 2 of Phosphoglycerate kinase 1 (EC 2.7.2.3) (Cell migration-inducing gene 10 protein) (Primer recognition protein 2) (PRP 2)	0.25	0.618207	2.43207	1.28218	0.548	0.814837	0.805264	-0.312466	0.381	0.976648	1.29777	0.376032
P00568	Adenylate kinase isoenzyme 1	1	1	1.34217	0.424573	0.358	0.72382	0.524604	-0.9307	0.905	1	0.78952	-0.340952
P00734	Prothrombin	0.571	0.843523	1.02306	0.0328918	0.714	0.91901	0.681777	-0.552628	0.262	0.924109	0.535902	-0.899959
P00736	Complement C1r subcomponent	0.786	0.944861	0.815393	-0.294432	1	1	0.973652	-0.038522	0.905	1	0.999197	-0.00115916
P00738	Haptoglobin	0.0714	0.413847	2.90525	1.53866	0.0952	0.418512	2.12158	1.08514	1	1	1.00692	0.00994297
P00738-2	Isoform 2 of Haptoglobin (Zonulin) [Cleaved into: Haptoglobin alpha chain; Haptoglobin beta chain]	0.0357	0.310267	4.64568	2.21589	0.0952	0.418512	3.43486	1.78025	0.714	1	1.025	0.0356258
P00739-2	Isoform 2 of Haptoglobin-related protein	0.25	0.618207	3.34275	1.74104	0.0476	0.3332	3.99479	1.99812	1	1	1.01655	0.0236741
P00740-2	Isoform 2 of Coagulation factor IX (EC 3.4.21.22) (Christmas factor) (Plasma thromboplastin component) (PTC) [Cleaved into: Coagulation factor IXa light chain; Coagulation factor IXa heavy chain]	0.0357	0.310267	1.58444	0.663974	0.381	0.72382	1.20503	0.269066	0.548	1	1.28951	0.366824
P00742	Coagulation factor X	0.571	0.843523	1.35429	0.43754	0.381	0.72382	1.4401	0.526167	0.905	1	0.931352	-0.102602
P00746	Complement factor D	0.25	0.618207	1.31703	0.39729	0.905	0.965475	1.1131	0.15458	0.381	0.976648	1.34227	0.42468
P00747	Plasminogen	0.571	0.843523	0.924266	-0.11362	1	1	1.2889	0.366141	0.548	1	0.937012	-0.0938599
P00748	Coagulation factor XII	0.571	0.843523	0.771878	-0.373556	0.905	0.965475	1.2422	0.312902	0.714	1	1.06517	0.0910805
P00751	Complement factor B	0.25	0.618207	1.16982	0.226286	0.0238	0.270725	1.4238	0.509745	0.905	1	1.01764	0.025231
P00918	Carbonic anhydrase 2	1	1	1.87282	0.905211	0.381	0.72382	0.493136	-1.01994	0.714	1	0.655354	-0.609654
P01008	Antithrombin-III	0.0714	0.413847	1.5025	0.587367	0.905	0.965475	1.0107	0.0153521	1	1	0.982946	-0.0248158
P01009	Alpha-1-antitrypsin	0.143	0.492917	2.65232	1.40725	0.0952	0.418512	1.83333	0.874466	0.714	1	0.870232	-0.200527
P01011	Alpha-1-antichymotrypsin	0.0357	0.310267	12.4741	3.64086	0.0238	0.270725	4.62526	2.20953	0.167	0.848994	2.5805	1.36765
P01019	Angiotensinogen	0.0357	0.310267	3.80436	1.92766	0.0952	0.418512	2.35	1.23266	0.714	1	0.853593	-0.22838
P01023	Alpha-2-macroglobulin	0.0357	0.310267	4.44905	2.1535	0.167	0.511684	2.60073	1.37892	0.381	0.976648	1.28143	0.35775
P01024	Complement C3	0.25	0.618207	1.10127	0.139174	0.12	0.511684	1.29316	0.370905	0.0238	0.6188	1.35342	0.436608
P01031	Complement C5	0.0357	0.310267	1.56786	0.648794	0.0238	0.270725	1.9808	0.986084	0.0238	0.6188	1.847	0.885181
P01033	Metalloproteinase inhibitor 1	0.0714	0.413847	2.28711	1.19353	1	1	1.004	0.00576234	0.381	0.976648	0.723585	-0.466765
P01034	Cystatin-C	0.393	0.73135	1.29721	0.375417	0.548	0.814837	1.17226	0.22929	0.548	1	1.22326	0.290727
P01042	Kininogen-1	1	1	0.910421	-0.135395	0.714	0.91901	1.00832	0.0119566	0.714	1	1.0142	0.0203408
P01042-2	Isoform 2 of Kininogen-1 (Alpha-2-thiol proteinase inhibitor) (Fitzgerald factor) (High molecular weight kininogen) (HMWK) (Williams-Fitzgerald-Flaujeac factor) [Cleaved into: Kininogen-1 heavy chain; T-kinin (Ile-Ser-Bradykinin); Bradykinin (Kallidin I); Lysyl-bradykinin (Kallidin II); Kininogen-1 light chain; Low molecular weight growth-promoting factor]	0.786	0.944861	0.967994	-0.0469297	0.167	0.511684	1.10302	0.141453	0.12	0.848994	1.1495	0.201003
P01042-3	Isoform 3 of Kininogen-1 (Alpha-2-thiol proteinase inhibitor) (Fitzgerald factor) (High molecular weight kininogen) (HMWK) (Williams-Fitzgerald-Flaujeac factor) [Cleaved into: Kininogen-1 heavy chain; T-kinin (Ile-Ser-Bradykinin); Bradykinin (Kallidin I); Lysyl-bradykinin (Kallidin II); Kininogen-1 light chain; Low molecular weight growth-promoting factor]	1	1	0.830769	-0.26748	0.548	0.814837	0.794071	-0.332661	1	1	0.895433	-0.159343
P01344-3	Isoform 3 of Insulin-like growth factor II (IGF-II) (Somatomedin-A) (T3M-11-derived growth factor) [Cleaved into: Insulin-like growth factor II; Insulin-like growth factor II Ala-25 Del; Preptin]	0.571	0.843523	0.440306	-1.18342	1	1	1.30681	0.386045	0.905	1	1.25979	0.33318
P01597	Immunoglobulin kappa variable 1-39	0.881	1	1.51309	0.5975	0.714	0.91901	1.50148	0.586384	1	1	2.24004	1.16352
P01599	Immunoglobulin kappa variable 1-17	0.134	0.492917	0.501502	-0.995674	0.167	0.511684	0.517832	-0.949443	0.0238	0.6188	0.344377	-1.53794
P01602	Immunoglobulin kappa variable 1-5	0.25	0.618207	2.72131	1.4443	0.714	0.91901	1.70911	0.773242	0.262	0.924109	2.02541	1.01821
P01611	Immunoglobulin kappa variable 1D-12	0.393	0.73135	1.24841	0.320095	1	1	0.73175	-0.450578	0.905	1	0.869199	-0.202242
P01619	Immunoglobulin kappa variable 3-20	0.25	0.618207	1.59996	0.678034	0.905	0.965475	1.23074	0.299531	0.905	1	1.09104	0.125699
P01624	Immunoglobulin kappa variable 3-15	0.143	0.492917	3.36886	1.75226	0.262	0.608214	1.93701	0.953829	0.905	1	2.84418	1.50801
P01700	Immunoglobulin lambda variable 1-47	0.143	0.492917	3.73421	1.9008	0.167	0.511684	2.37124	1.24564	0.714	1	1.442	0.528073
P01701	Immunoglobulin lambda variable 1-51	0.786	0.944861	1.27749	0.353313	0.905	0.965475	0.942403	-0.0855847	1	1	1.25229	0.324567
P01714	Immunoglobulin lambda variable 3-19	1	1	0.554502	-0.850736	0.905	0.965475	0.997362	-0.00381104	0.262	0.924109	0.448416	-1.15709
P01717	Immunoglobulin lambda variable 3-25	0.571	0.843523	0.709201	-0.495734	0.714	0.91901	0.886825	-0.173279	0.548	1	0.662275	-0.594497
P01718	Immunoglobulin lambda variable 3-27	0.393	0.73135	0.67712	-0.562518	0.905	0.965475	0.96258	-0.0550222	0.714	1	0.902463	-0.148061
P01767	Immunoglobulin heavy variable 3-53	1	1	0.806233	-0.310731	0.517	0.814837	0.583769	-0.77653	0.905	1	0.536926	-0.897204
P01825	Immunoglobulin heavy variable 4-59	0.786	0.944861	1.31811	0.398469	0.714	0.91901	1.19381	0.255577	0.714	1	1.05598	0.0785774
P01857	Immunoglobulin heavy constant gamma 1	0.571	0.843523	0.770867	-0.375446	0.548	0.814837	0.856538	-0.22341	1	1	0.959853	-0.0591143
P01861-1	Isoform 1 of Immunoglobulin heavy constant gamma 4 (Ig gamma-4 chain C region)	0.786	0.944861	0.920771	-0.119086	0.905	0.965475	1.06031	0.0844916	0.262	0.924109	1.2541	0.326657
P01871-1	Isoform 1 of Immunoglobulin heavy constant mu (Ig mu chain C region) (Ig mu chain C region BOT) (Ig mu chain C region GAL) (Ig mu chain C region OU)	0.25	0.618207	2.0576	1.04097	0.262	0.608214	1.55724	0.638992	0.381	0.976648	1.49096	0.576239
P01876	Immunoglobulin heavy constant alpha 1	0.25	0.618207	4.2201	2.07728	0.262	0.608214	3.09095	1.62805	1	1	1.33288	0.414551
P02042	Hemoglobin subunit delta	1	1	1.15772	0.211281	0.714	0.91901	0.222777	-2.16633	0.905	1	1.92548	0.945221
P02100	Hemoglobin subunit epsilon	1	1	0.683541	-0.548901	0.548	0.814837	0.215876	-2.21172	0.905	1	0.880084	-0.184287
P02452	Collagen alpha-1(I) chain	0.393	0.73135	0.605678	-0.723377	0.714	0.91901	0.943182	-0.0843912	0.381	0.976648	0.587059	-0.768421
P02458-1	Isoform 1 of Collagen alpha-1(II) chain (Alpha-1 type II collagen) [Cleaved into: Collagen alpha-1(II) chain; Chondrocalcin]	0.571	0.843523	0.489367	-1.03101	0.262	0.608214	0.332131	-1.59017	0.381	0.976648	0.463998	-1.10781
P02461-2	Isoform 2 of Collagen alpha-1(III) chain	1	1	0.872206	-0.197259	0.381	0.72382	1.44057	0.526644	0.905	1	1.17192	0.228872
P02545-6	Isoform 6 of Prelamin-A/C [Cleaved into: Lamin-A/C (70 kDa lamin) (Renal carcinoma antigen NY-REN-32)]	0.25	0.618207	0.56892	-0.813703	0.0952	0.418512	0.488519	-1.03351	0.381	0.976648	0.627252	-0.672884
P02647	Apolipoprotein A-I	0.143	0.492917	0.653111	-0.614601	0.0238	0.270725	0.474843	-1.07448	0.167	0.848994	0.644363	-0.634054
P02649	Apolipoprotein E	0.571	0.843523	1.34699	0.429735	0.149	0.511684	1.47309	0.558842	0.905	1	1.17599	0.23387
P02652	Apolipoprotein A-II	0.393	0.73135	1.73671	0.79636	0.548	0.814837	1.24888	0.320637	0.167	0.848994	1.59419	0.672825
P02654	Apolipoprotein C-I	0.653	0.944722	1.20349	0.267226	0.714	0.91901	1.05422	0.0761807	0.437	1	0.857984	-0.220978
P02655	Apolipoprotein C-II	1	1	0.943573	-0.0837945	0.897	0.965475	0.923205	-0.115277	0.714	1	1.08556	0.118438
P02656	Apolipoprotein C-III	1	1	0.77529	-0.367193	0.0952	0.418512	0.640069	-0.643701	0.905	1	0.784213	-0.350683
P02671	Fibrinogen alpha chain	0.25	0.618207	1.75671	0.812872	0.167	0.511684	1.53188	0.615303	0.0952	0.848994	1.54099	0.623858
P02671-2	Isoform 2 of Fibrinogen alpha chain [Cleaved into: Fibrinopeptide A; Fibrinogen alpha chain]	0.571	0.843523	1.27961	0.355701	0.897	0.965475	1.31327	0.393161	1	1	1.05328	0.0748859
P02675	Fibrinogen beta chain	0.0714	0.413847	1.86059	0.895758	0.0476	0.3332	1.79961	0.847681	0.714	1	1.19612	0.258366
P02679-2	Isoform 2 of Fibrinogen gamma chain	0.0714	0.413847	1.52609	0.609837	0.0952	0.418512	1.41087	0.496585	0.714	1	1.09022	0.124616
P02741	C-reactive protein	0.0357	0.310267	51.7838	5.69443	0.0238	0.270725	21.408	4.42008	0.511	1	0.433482	-1.20595
P02743	Serum amyloid P-component	1	1	1.05485	0.0770422	0.548	0.814837	1.39827	0.483642	0.548	1	1.31457	0.394589
P02746	Complement C1q subcomponent subunit B	0.571	0.843523	1.35726	0.440698	0.905	0.965475	1.21174	0.277083	0.262	0.924109	1.57006	0.65082
P02747	Complement C1q subcomponent subunit C	1	1	1.13406	0.181498	0.905	0.965475	1.35099	0.434016	0.548	1	1.57082	0.651517
P02748	Complement component C9	0.786	0.944861	1.16636	0.222014	0.0238	0.270725	1.56066	0.642158	0.0952	0.848994	1.46094	0.546894
P02749	Beta-2-glycoprotein 1	1	1	1.14922	0.20065	0.905	0.965475	1.05972	0.0836802	0.897	1	0.992947	-0.0102118
P02751-3	Isoform 3 of Fibronectin (FN) (Cold-insoluble globulin) (CIG) [Cleaved into: Anastellin; Ugl-Y1; Ugl-Y2; Ugl-Y3]	1	1	1.3358	0.417708	0.381	0.72382	1.56463	0.645822	0.795	1	0.871167	-0.198979
P02751-5	Isoform 5 of Fibronectin (FN) (Cold-insoluble globulin) (CIG) [Cleaved into: Anastellin; Ugl-Y1; Ugl-Y2; Ugl-Y3]	0.0357	0.310267	0.207255	-2.27052	0.0238	0.270725	0.243224	-2.03964	0.167	0.848994	0.27398	-1.86786
P02751-8	Isoform 8 of Fibronectin (FN) (Cold-insoluble globulin) (CIG) [Cleaved into: Anastellin; Ugl-Y1; Ugl-Y2; Ugl-Y3]	0.25	0.618207	0.79166	-0.337048	0.167	0.511684	0.734914	-0.444353	0.548	1	0.861554	-0.214987
P02753	Retinol-binding protein 4	0.393	0.73135	2.0784	1.05548	0.548	0.814837	1.63505	0.709336	0.795	1	0.926145	-0.11069
P02760	Protein AMBP	0.786	0.944861	1.02352	0.0335429	1	1	0.933825	-0.0987755	0.548	1	0.845053	-0.242887
P02765	Alpha-2-HS-glycoprotein	0.294	0.717265	0.748015	-0.418861	0.262	0.608214	0.755602	-0.404301	0.167	0.848994	0.61225	-0.707807
P02768	Albumin	0.25	0.618207	3.26595	1.7075	0.0952	0.418512	3.02667	1.59773	0.714	1	0.953174	-0.0691882
P02768-3	Isoform 3 of Albumin	0.143	0.492917	2.13464	1.094	0.167	0.511684	1.7513	0.808428	0.905	1	1.16491	0.220218
P02774-2	Isoform 2 of Vitamin D-binding protein (DBP) (VDB) (Gc protein-derived macrophage activating factor) (Gc-MAF) (GcMAF) (Gc-globulin) (Group-specific component) (Gc) (Vitamin D-binding protein-macrophage activating factor) (DBP-maf)	0.0357	0.310267	2.39878	1.2623	0.262	0.608214	2.59668	1.37667	0.905	1	1.47363	0.559377
P02774-3	Isoform 3 of Vitamin D-binding protein (DBP) (VDB) (Gc protein-derived macrophage activating factor) (Gc-MAF) (GcMAF) (Gc-globulin) (Group-specific component) (Gc) (Vitamin D-binding protein-macrophage activating factor) (DBP-maf)	0.143	0.492917	1.70754	0.771918	0.167	0.511684	1.44185	0.527919	0.548	1	1.17043	0.227041
P02775	Platelet basic protein	0.0714	0.413847	0.102176	-3.29087	0.0238	0.270725	0.0107591	-6.53829	0.167	0.848994	0.076709	-3.70446
P02776	Platelet factor 4	0.0714	0.413847	0.0622285	-4.00628	0.0238	0.270725	0.00933316	-6.74342	0.0476	0.698645	0.087893	-3.50811
P02786	Transferrin receptor protein 1	1	1	0.881602	-0.181801	0.0238	0.270725	0.178804	-2.48355	0.0476	0.698645	0.59019	-0.760748
P02787	Serotransferrin	0.0358	0.310267	2.54861	1.34971	0.154	0.511684	1.78289	0.834217	0.603	1	1.03913	0.0553717
P02788-2	Isoform 2 of Lactotransferrin (Lactoferrin) (EC 3.4.21.-) (Growth-inhibiting protein 12) (Talalactoferrin) [Cleaved into: Lactoferricin-H (Lfcin-H); Kaliocin-1; Lactoferroxin-A; Lactoferroxin-B; Lactoferroxin-C]	0.25	0.618207	1.50417	0.588963	0.0476	0.3332	0.550208	-0.861951	0.381	0.976648	0.800854	-0.320388
P02790	Hemopexin	0.23	0.618207	1.56757	0.648534	0.262	0.608214	1.51052	0.595045	0.905	1	0.954208	-0.0676244
P03951	Coagulation factor XI	0.143	0.492917	0.712704	-0.488625	0.905	0.965475	1.12698	0.172458	0.381	0.976648	0.759021	-0.397789
P03952	Plasma kallikrein	1	1	1.00429	0.00617993	0.714	0.91901	0.910697	-0.134957	0.905	1	1.02092	0.0298714
P03971	Muellerian-inhibiting factor	0.786	0.944861	1.25951	0.332858	0.381	0.72382	0.716879	-0.480199	0.548	1	0.813975	-0.296943
P04003	C4b-binding protein alpha chain	0.143	0.492917	2.96693	1.56897	0.381	0.72382	3.8568	1.9474	0.694	1	1.71314	0.776647
P04004	Vitronectin	0.25	0.618207	0.821782	-0.283172	0.167	0.511684	0.916392	-0.125964	0.262	0.924109	0.878438	-0.186988
P04040	Catalase	0.0714	0.413847	2.99268	1.58144	1	1	1.10921	0.149537	1	1	1.12002	0.163518
P04070	Vitamin K-dependent protein C	1	1	1.04081	0.0577079	0.905	0.965475	1.07178	0.100006	0.548	1	0.860072	-0.21747
P04070-2	Isoform 2 of Vitamin K-dependent protein C (EC 3.4.21.69) (Anticoagulant protein C) (Autoprothrombin IIA) (Blood coagulation factor XIV) [Cleaved into: Vitamin K-dependent protein C light chain; Vitamin K-dependent protein C heavy chain; Activation peptide]	0.571	0.843523	0.809499	-0.304899	0.905	0.965475	0.767231	-0.382266	0.548	1	0.833364	-0.262982
P04075	Fructose-bisphosphate aldolase A	0.0357	0.310267	8.82016	3.14081	0.0238	0.270725	6.99031	2.80536	0.0952	0.848994	4.13786	2.04889
P04075-2	Isoform 2 of Fructose-bisphosphate aldolase A (EC 4.1.2.13) (Lung cancer antigen NY-LU-1) (Muscle-type aldolase)	0.0357	0.310267	10.8751	3.44296	0.0238	0.270725	6.77076	2.75932	0.167	0.848994	4.41292	2.14173
P04083	Annexin A1	0.571	0.843523	1.55489	0.636811	0.0952	0.418512	0.448951	-1.15537	1	1	1.12535	0.170371
P04114	Apolipoprotein B-100	0.0357	0.310267	0.637806	-0.64881	0.0952	0.418512	0.836056	-0.258328	1	1	1.01925	0.0275125
P04180	Phosphatidylcholine-sterol acyltransferase	0.0357	0.310267	2.80595	1.48849	0.548	0.814837	1.74225	0.800953	0.905	1	1.22404	0.291649
P04196	Histidine-rich glycoprotein	0.143	0.492917	0.82894	-0.270661	0.262	0.608214	0.862488	-0.213424	0.0476	0.698645	0.808474	-0.306727
P04217	Alpha-1B-glycoprotein	0.0357	0.310267	3.89572	1.96189	0.167	0.511684	2.94245	1.55702	0.381	0.976648	1.23367	0.302956
P04259	Keratin, type II cytoskeletal 6B	0.143	0.492917	1.89277	0.9205	0.167	0.511684	1.94346	0.958631	0.714	1	1.45983	0.545802
P04264	Keratin, type II cytoskeletal 1	0.0714	0.413847	2.1416	1.09869	0.167	0.511684	1.91233	0.935334	0.548	1	1.57854	0.658592
P04275	von Willebrand factor	0.25	0.618207	1.45468	0.540704	0.381	0.72382	0.856766	-0.223028	0.381	0.976648	1.21197	0.277351
P04278	Sex hormone-binding globulin	0.786	0.944861	0.924194	-0.113733	0.714	0.91901	1.30584	0.384982	0.548	1	1.2621	0.335832
P04278-4	Isoform 4 of Sex hormone-binding globulin (SHBG) (Sex steroid-binding protein) (SBP) (Testis-specific androgen-binding protein) (ABP) (Testosterone-estradiol-binding globulin) (TeBG) (Testosterone-estrogen-binding globulin)	1	1	1.00703	0.0101042	0.548	0.814837	1.29803	0.376326	0.714	1	1.28558	0.362414
P04406-2	Isoform 2 of Glyceraldehyde-3-phosphate dehydrogenase (GAPDH) (EC 1.2.1.12) (Peptidyl-cysteine S-nitrosylase GAPDH) (EC 2.6.99.-)	0.143	0.492917	2.80512	1.48806	0.905	0.965475	1.16044	0.214668	0.167	0.848994	1.644	0.717207
P04439-2	Isoform 2 of HLA class I histocompatibility antigen, A alpha chain (Human leukocyte antigen A) (HLA-A)	1	1	0.940952	-0.0878076	0.604	0.892273	0.529238	-0.918012	1	1	0.800099	-0.32175
P04632	Calpain small subunit 1	0.143	0.492917	2.51138	1.32848	0.905	0.965475	1.17894	0.237492	0.0238	0.6188	1.97605	0.982618
P04746	Pancreatic alpha-amylase	0.143	0.492917	3.21864	1.68645	0.905	0.965475	0.804516	-0.313807	0.896	1	0.703297	-0.507794
P04792	Heat shock protein beta-1	0.571	0.843523	2.09262	1.06531	0.714	0.91901	1.15163	0.203681	0.262	0.924109	1.4676	0.553454
P05019-2	Isoform 2 of Insulin-like growth factor I (IGF-I) (Mechano growth factor) (MGF) (Somatomedin-C)	1	1	0.282404	-1.82417	0.905	0.965475	0.600062	-0.736818	0.905	1	0.42454	-1.23603
P05060	Secretogranin-1	0.134	0.492917	0.237307	-2.07517	0.905	0.965475	0.895596	-0.15908	1	1	0.634191	-0.657011
P05062	Fructose-bisphosphate aldolase B	0.393	0.73135	2.46464	1.30137	0.905	0.965475	1.13374	0.181088	0.511	1	0.606944	-0.720365
P05090	Apolipoprotein D	0.393	0.73135	1.27781	0.353673	0.548	0.814837	1.51853	0.602673	0.714	1	1.44214	0.528209
P05106	Integrin beta-3	0.786	0.944861	0.829886	-0.269015	0.381	0.72382	0.559572	-0.837605	0.262	0.924109	0.593659	-0.752293
P05109	Protein S100-A8	0.0357	0.310267	6.51197	2.70309	0.0476	0.3332	0.310341	-1.68808	0.262	0.924109	1.9429	0.958212
P05121	Plasminogen activator inhibitor 1	0.23	0.618207	0.189338	-2.40096	0.381	0.72382	0.0556194	-4.16827	0.381	0.976648	0.0987698	-3.33979
P05154	Plasma serine protease inhibitor	0.393	0.73135	1.38822	0.473236	0.262	0.608214	2.02766	1.01982	0.381	0.976648	1.34599	0.428665
P05155-3	Isoform 3 of Plasma protease C1 inhibitor (C1 Inh) (C1Inh) (C1 esterase inhibitor) (C1-inhibiting factor) (Serpin G1)	0.786	0.944861	1.1763	0.234255	0.167	0.511684	1.32347	0.404329	0.0952	0.848994	1.38922	0.474274
P05156	Complement factor I	0.25	0.618207	1.22537	0.293214	0.0238	0.270725	1.46087	0.546828	0.167	0.848994	1.44531	0.531377
P05160	Coagulation factor XIII B chain	1	1	0.635184	-0.654754	0.714	0.91901	1.16149	0.215979	0.714	1	1.17551	0.233283
P05164	Myeloperoxidase	0.0357	0.310267	4.30779	2.10695	0.0256	0.280675	0.239795	-2.06013	0.0952	0.848994	1.7949	0.843907
P05387	60S acidic ribosomal protein P2	0.143	0.492917	2.1603	1.11123	0.281	0.650662	0.514658	-0.958315	0.604	1	1.41697	0.50281
P05388-2	Isoform 2 of Large ribosomal subunit protein uL10 (60S acidic ribosomal protein P0) (60S ribosomal protein L10E)	0.653	0.944722	1.51822	0.602383	0.795	0.965475	1.40924	0.494914	0.548	1	2.01975	1.01418
P05452	Tetranectin	1	1	1.20886	0.273652	0.548	0.814837	1.0592	0.0829799	0.714	1	1.13742	0.185771
P05543	Thyroxine-binding globulin	0.143	0.492917	2.77654	1.47329	0.548	0.814837	1.54588	0.628431	0.714	1	1.2041	0.26796
P05546	Heparin cofactor 2	0.143	0.492917	1.45625	0.542263	0.0952	0.418512	1.32746	0.408673	0.262	0.924109	1.32579	0.406855
P05787	Keratin, type II cytoskeletal 8	0.393	0.73135	1.60183	0.679721	0.381	0.72382	1.53529	0.618507	0.167	0.848994	1.71152	0.775281
P05976-2	Isoform 2 of Myosin light chain 1/3, skeletal muscle isoform (MLC1/MLC3) (MLC1F/MLC3F) (Myosin light chain alkali 1/2) (Myosin light chain A1/A2)	0.393	0.73135	1.51504	0.599358	0.0238	0.270725	4.17214	2.06079	0.0952	0.848994	2.42192	1.27615
P06312	Immunoglobulin kappa variable 4-1	1	1	0.783163	-0.352615	0.548	0.814837	0.72844	-0.457118	0.548	1	0.416311	-1.26427
P06396	Gelsolin	0.143	0.492917	1.73068	0.791338	1	1	0.989396	-0.0153801	0.381	0.976648	0.780378	-0.357755
P06396-2	Isoform 2 of Gelsolin (AGEL) (Actin-depolymerizing factor) (ADF) (Brevin)	0.143	0.492917	2.04837	1.03447	0.714	0.91901	1.27828	0.354206	0.905	1	0.94722	-0.078229
P06681	Complement C2	0.786	0.944861	1.14566	0.196174	0.167	0.511684	1.33919	0.421357	0.905	1	1.10628	0.145723
P06702	Protein S100-A9	0.0357	0.310267	6.26377	2.64703	0.0476	0.3332	0.406765	-1.29773	0.714	1	1.52213	0.606089
P06727	Apolipoprotein A-IV	0.393	0.73135	1.13196	0.178821	0.167	0.511684	0.754806	-0.405822	0.381	0.976648	0.769581	-0.377854
P06732	Creatine kinase M-type	0.25	0.618207	1.83649	0.876949	0.905	0.965475	1.46376	0.54968	0.905	1	1.06911	0.0964056
P06733	Alpha-enolase	1	1	0.880418	-0.18374	0.0952	0.418512	0.310115	-1.68913	0.714	1	0.727836	-0.458315
P06737-2	Isoform 2 of Glycogen phosphorylase, liver form (EC 2.4.1.1)	0.0714	0.413847	2.57294	1.36342	0.262	0.608214	1.85763	0.893467	0.714	1	1.16767	0.223636
P06744	Glucose-6-phosphate isomerase	0.0357	0.310267	3.16584	1.66259	0.905	0.965475	1.08082	0.112121	1	1	0.996256	-0.00541129
P06753-5	Isoform 5 of Tropomyosin alpha-3 chain (Gamma-tropomyosin) (Tropomyosin-3) (Tropomyosin-5) (hTM5)	0.786	0.944861	0.849074	-0.236037	0.381	0.72382	1.68294	0.750988	0.262	0.924109	1.86425	0.898597
P06753-6	Isoform 6 of Tropomyosin alpha-3 chain (Gamma-tropomyosin) (Tropomyosin-3) (Tropomyosin-5) (hTM5)	0.25	0.618207	2.78976	1.48014	0.381	0.72382	1.685	0.752752	0.697	1	0.651084	-0.619085
P06858	Lipoprotein lipase	1	1	1.10762	0.147457	0.714	0.91901	1.21443	0.280274	0.905	1	0.90866	-0.138187
P07195	L-lactate dehydrogenase B chain	0.25	0.618207	2.23415	1.15972	0.905	0.965475	0.801906	-0.318494	0.548	1	0.876367	-0.190393
P07203	Glutathione peroxidase 1	0.881	1	1.8137	0.858935	0.548	0.814837	2.2877	1.1939	0.604	1	0.764008	-0.38834
P07203-2	Isoform 2 of Glutathione peroxidase 1 (GPx-1) (GSHPx-1) (EC 1.11.1.9) (Cellular glutathione peroxidase) (Phospholipid-hydroperoxide glutathione peroxidase GPX1) (EC 1.11.1.12)	0.393	0.73135	2.31807	1.21293	0.714	0.91901	0.846592	-0.240261	0.548	1	0.651539	-0.618076
P07225	Vitamin K-dependent protein S	1	1	0.98421	-0.0229617	0.714	0.91901	0.826515	-0.274888	0.714	1	0.784822	-0.349563
P07339	Cathepsin D	0.0357	0.310267	2.01975	1.01418	0.795	0.965475	1.63656	0.710669	0.714	1	1.27993	0.356067
P07355	Annexin A2	0.393	0.73135	1.46409	0.550001	0.714	0.91901	1.14092	0.1902	0.548	1	1.34967	0.432602
P07357	Complement component C8 alpha chain	0.393	0.73135	0.800631	-0.320791	1	1	0.958465	-0.0612027	1	1	0.95163	-0.0715275
P07358	Complement component C8 beta chain	0.549	0.843523	0.811605	-0.301151	0.905	0.965475	1.10453	0.143431	1	1	1.10053	0.138195
P07360	Complement component C8 gamma chain	0.25	0.618207	0.799181	-0.323405	0.905	0.965475	1.03647	0.0516814	0.381	0.976648	1.02306	0.0328889
P07384	Calpain-1 catalytic subunit	0.0714	0.413847	2.02288	1.01641	1	1	0.959765	-0.0592465	0.0476	0.698645	1.63348	0.707953
P07437	Tubulin beta chain	0.571	0.843523	0.92261	-0.116207	0.714	0.91901	1.27089	0.345839	0.714	1	1.22553	0.293402
P07602	Prosaposin	0.571	0.843523	1.08887	0.122827	0.714	0.91901	1.10461	0.143537	0.167	0.848994	1.32345	0.404307
P07686	Beta-hexosaminidase subunit beta	0.25	0.618207	1.48592	0.571355	0.905	0.965475	0.985794	-0.0206418	0.714	1	1.08078	0.112072
P07711-3	Isoform 3 of Procathepsin L (EC 3.4.22.15) (Cathepsin L1) (Major excreted protein) (MEP) [Cleaved into: Cathepsin L; Cathepsin L heavy chain; Cathepsin L light chain]	0.786	0.944861	0.62204	-0.68492	0.548	0.814837	0.52479	-0.930189	0.905	1	0.843396	-0.245719
P07737	Profilin-1	0.25	0.618207	1.72942	0.790288	0.154	0.511684	0.448637	-1.15638	0.905	1	0.980969	-0.0277201
P07858	Cathepsin B	0.0357	0.310267	4.2448	2.0857	0.0238	0.270725	1.7611	0.816477	0.0952	0.848994	2.39303	1.25884
P07900	Heat shock protein HSP 90-alpha	0.0714	0.413847	2.54216	1.34605	0.905	0.965475	0.906223	-0.142063	0.0238	0.6188	3.37512	1.75494
P07900-2	Isoform 2 of Heat shock protein HSP 90-alpha (EC 3.6.4.10) (Heat shock 86 kDa) (HSP 86) (HSP86) (Lipopolysaccharide-associated protein 2) (LAP-2) (LPS-associated protein 2) (Renal carcinoma antigen NY-REN-38)	0.0357	0.310267	2.56569	1.35935	0.905	0.965475	0.928597	-0.106876	0.167	0.848994	3.11821	1.64072
P07910	Heterogeneous nuclear ribonucleoproteins C1/C2	0.786	0.944861	1.09372	0.129239	0.167	0.511684	0.31603	-1.66186	0.905	1	1.00758	0.0108884
P07996	Thrombospondin-1	0.25	0.618207	0.169663	-2.55925	0.0238	0.270725	0.0417197	-4.58313	0.262	0.924109	0.126978	-2.97735
P07996-2	Isoform 2 of Thrombospondin-1 (Glycoprotein G)	0.143	0.492917	0.0641968	-3.96136	0.0238	0.270725	0.0118312	-6.40126	0.167	0.848994	0.0427324	-4.54853
P08123	Collagen alpha-2(I) chain	0.571	0.843523	0.505946	-0.982944	0.905	0.965475	1.04726	0.0666247	0.714	1	0.52842	-0.920242
P08183	ATP-dependent translocase ABCB1	0.393	0.73135	0.888281	-0.170912	0.167	0.511684	0.694386	-0.52619	0.548	1	0.847955	-0.23794
P08238	Heat shock protein HSP 90-beta	0.786	0.944861	1.20687	0.271271	0.381	0.72382	0.754614	-0.406189	0.167	0.848994	2.11892	1.08333
P08253	72 kDa type IV collagenase	0.571	0.843523	1.25315	0.325555	0.905	0.965475	1.10495	0.143982	0.905	1	1.07943	0.110266
P08263	Glutathione S-transferase A1	0.134	0.492917	2.09139	1.06446	0.154	0.511684	2.66824	1.41589	0.5	1	2.20739	1.14234
P08294	Extracellular superoxide dismutase [Cu-Zn]	0.393	0.73135	1.43886	0.524931	0.905	0.965475	0.904784	-0.144354	0.714	1	0.937895	-0.0925012
P08514	Integrin alpha-IIb	0.25	0.618207	0.424245	-1.23703	0.0275	0.284375	0.174772	-2.51645	0.262	0.924109	0.34852	-1.52069
P08514-3	Isoform 3 of Integrin alpha-IIb (GPalpha IIb) (GPIIb) (Platelet membrane glycoprotein IIb) (CD antigen CD41) [Cleaved into: Integrin alpha-IIb heavy chain; Integrin alpha-IIb light chain, form 1; Integrin alpha-IIb light chain, form 2]	1	1	1.25701	0.329997	0.548	0.814837	1.39459	0.479844	0.714	1	1.21466	0.280552
P08519	Apolipoprotein(a)	0.571	0.843523	0.844009	-0.244669	0.381	0.72382	1.62201	0.697786	0.905	1	1.12046	0.164093
P08567	Pleckstrin	0.143	0.492917	0.477879	-1.06528	0.0952	0.418512	0.32743	-1.61074	0.167	0.848994	0.412119	-1.27887
P08571	Monocyte differentiation antigen CD14	0.393	0.73135	1.20696	0.271381	0.548	0.814837	1.39801	0.48337	1	1	0.726523	-0.46092
P08603	Complement factor H	0.0714	0.413847	1.43752	0.523586	0.0238	0.270725	1.73835	0.797722	0.714	1	1.00614	0.00883803
P08637	Low affinity immunoglobulin gamma Fc region receptor III-A	0.0357	0.310267	8.11691	3.02093	0.358	0.72382	2.43549	1.28421	0.12	0.848994	4.54786	2.18519
P08670	Vimentin	0.25	0.618207	1.68361	0.751561	0.548	0.814837	1.9386	0.955012	0.167	0.848994	1.81117	0.85692
P08697	Alpha-2-antiplasmin	0.143	0.492917	2.24971	1.16974	0.0952	0.418512	2.07373	1.05223	0.714	1	1.39007	0.475157
P08779	Keratin, type I cytoskeletal 16	0.143	0.492917	5.44429	2.44474	0.0238	0.270725	6.30327	2.6561	0.437	1	2.0202	1.0145
P08833	Insulin-like growth factor-binding protein 1	1	1	0.952673	-0.0699463	0.795	0.965475	1.18291	0.24234	0.0952	0.848994	2.58809	1.37189
P09104	Gamma-enolase	0.0714	0.413847	2.70605	1.43619	0.905	0.965475	0.844216	-0.244316	0.604	1	1.47887	0.564493
P09110	3-ketoacyl-CoA thiolase, peroxisomal	0.25	0.618207	0.866788	-0.206249	0.381	0.72382	0.724231	-0.465478	0.548	1	0.829995	-0.268826
P09211	Glutathione S-transferase P	1	1	1.43718	0.523241	0.167	0.511684	0.430723	-1.21517	0.548	1	0.59662	-0.745117
P09238	Stromelysin-2	0.0357	0.310267	14.2481	3.8327	0.12	0.511684	5.55829	2.47464	0.0238	0.6188	5.85088	2.54865
P09467	Fructose-1,6-bisphosphatase 1	0.143	0.492917	0.503477	-0.990003	0.714	0.91901	0.864964	-0.209288	0.262	0.924109	0.622969	-0.682768
P09486	SPARC	0.571	0.843523	0.75455	-0.406312	0.167	0.511684	0.564537	-0.824859	0.167	0.848994	0.613241	-0.705474
P09622	Dihydrolipoyl dehydrogenase, mitochondrial	0.0357	0.310267	3.78454	1.92012	0.0238	0.270725	2.49947	1.32162	0.0238	0.6188	2.69232	1.42885
P09622-2	Isoform 2 of Dihydrolipoyl dehydrogenase, mitochondrial (EC 1.8.1.4) (Dihydrolipoamide dehydrogenase) (Glycine cleavage system L protein)	0.786	0.944861	0.632497	-0.66087	0.381	0.72382	0.463515	-1.10931	0.905	1	0.748538	-0.417852
P09651-3	Isoform 3 of Heterogeneous nuclear ribonucleoprotein A1 (hnRNP A1) (Helix-destabilizing protein) (Single-strand RNA-binding protein) (hnRNP core protein A1) [Cleaved into: Heterogeneous nuclear ribonucleoprotein A1, N-terminally processed]	0.653	0.944722	1.25901	0.332286	0.358	0.72382	0.494831	-1.01499	0.905	1	1.1606	0.21487
P09871	Complement C1s subcomponent	0.393	0.73135	0.804596	-0.313664	1	1	0.958632	-0.0609503	0.262	0.924109	0.752809	-0.409643
P09972	Fructose-bisphosphate aldolase C	0.0358	0.310267	8.54639	3.09532	0.0275	0.284375	9.07188	3.1814	0.149	0.848994	3.43599	1.78073
P0C0L4	Complement C4-A	0.786	0.944861	1.54722	0.629674	0.0238	0.270725	2.01185	1.00852	0.0476	0.698645	1.75344	0.810188
P0C0L5	Complement C4-B	0.393	0.73135	1.36191	0.445635	0.0238	0.270725	2.03249	1.02325	0.0476	0.698645	2.02353	1.01687
P0CF74	Immunoglobulin lambda constant 6	1	1	0.491428	-1.02495	0.548	0.814837	1.14722	0.198138	0.381	0.976648	1.71864	0.781264
P0DJI8	Serum amyloid A-1 protein	0.0357	0.310267	66.1251	6.04713	0.0238	0.270725	59.1105	5.88534	0.0952	0.848994	5.94792	2.57238
P0DMV8	Heat shock 70 kDa protein 1A	0.143	0.492917	2.035	1.02503	0.0952	0.418512	0.689081	-0.537255	0.548	1	1.24781	0.319396
P0DOX5	Isoform of Immunoglobulin gamma-1 heavy chain (Immunoglobulin gamma-1 heavy chain NIE)	0.786	0.944861	0.519972	-0.943493	0.437	0.814837	0.524095	-0.932098	0.795	1	0.683259	-0.549495
P0DOX6	Isoform of Immunoglobulin mu heavy chain (Immunoglobulin mu heavy chain OU)	0.143	0.492917	2.46245	1.30009	0.381	0.72382	2.20127	1.13834	0.548	1	2.02131	1.01529
P0DOX7	Isoform of Immunoglobulin kappa light chain (Immunoglobulin kappa light chain EU)	0.393	0.73135	1.50187	0.586762	0.381	0.72382	1.15346	0.205962	0.905	1	1.13884	0.187563
P0DOX8	Isoform of Immunoglobulin lambda-1 light chain (Immunoglobulin lambda-1 light chain MCG)	0.368	0.73135	1.35284	0.435987	0.262	0.608214	1.41709	0.502934	0.381	0.976648	1.34394	0.426472
P0DP01	Immunoglobulin heavy variable 1-8	0.571	0.843523	2.31853	1.21321	0.714	0.91901	1.6711	0.740801	0.604	1	0.663277	-0.592316
P0DP03	Immunoglobulin heavy variable 3-30-5	1	1	0.964321	-0.0524151	0.905	0.965475	1.29424	0.372102	0.905	1	0.459244	-1.12267
P0DP06	Immunoglobulin heavy variable 4-30-4	0.786	0.944861	1.07068	0.0985259	0.905	0.965475	1.35863	0.442154	0.714	1	1.43841	0.524477
P10599-2	Isoform 2 of Thioredoxin (Trx) (ATL-derived factor) (ADF) (Surface-associated sulphydryl protein) (SASP) (allergen Hom s Trx)	0.294	0.717265	1.80187	0.849498	0.195	0.593478	1.84576	0.884214	0.437	1	1.80993	0.855937
P10643	Complement component C7	1	1	0.835564	-0.259177	0.714	0.91901	1.05744	0.0805793	0.548	1	1.15734	0.210816
P10645	Chromogranin-A	0.786	0.944861	0.755525	-0.404449	0.714	0.91901	1.29135	0.368878	0.905	1	1.22069	0.287694
P10646	Tissue factor pathway inhibitor	0.393	0.73135	0.809528	-0.304847	0.548	0.814837	0.927729	-0.108225	0.243	0.924109	0.750294	-0.414473
P10720	Platelet factor 4 variant	0.0714	0.413847	0.141984	-2.8162	0.0238	0.270725	0.0103156	-6.59903	0.262	0.924109	0.0986875	-3.34099
P10809	60 kDa heat shock protein, mitochondrial	0.0357	0.310267	0.620951	-0.68745	1	1	0.919808	-0.120595	0.167	0.848994	1.34022	0.422466
P10909-2	Isoform 2 of Clusterin (Aging-associated gene 4 protein) (Apolipoprotein J) (Apo-J) (Complement cytolysis inhibitor) (CLI) (Complement-associated protein SP-40,40) (Ku70-binding protein 1) (NA1/NA2) (Sulfated glycoprotein 2) (SGP-2) (Testosterone-repressed prostate message 2) (TRPM-2) [Cleaved into: Clusterin beta chain (ApoJalpha) (Complement cytolysis inhibitor a chain) (SP-40,40 beta-chain); C…	1	1	0.955221	-0.066094	0.167	0.511684	1.22336	0.290847	0.0238	0.6188	1.41765	0.503505
P11021	Endoplasmic reticulum chaperone BiP	0.786	0.944861	1.35139	0.434441	1	1	1.01564	0.0223857	0.167	0.848994	1.28186	0.358236
P11055	Myosin-3	0.0714	0.413847	0.639198	-0.645666	0.548	0.814837	0.915263	-0.127742	1	1	0.964524	-0.0521114
P11142	Heat shock cognate 71 kDa protein	0.786	0.944861	1.72555	0.787057	0.262	0.608214	0.627773	-0.671686	0.905	1	1.34136	0.423695
P11216	Glycogen phosphorylase, brain form	1	1	1.14577	0.196316	0.262	0.608214	1.52011	0.604174	0.262	0.924109	0.743465	-0.427663
P11217-2	Isoform 2 of Glycogen phosphorylase, muscle form (EC 2.4.1.1) (Myophosphorylase)	0.393	0.73135	1.34696	0.429709	0.714	0.91901	0.857888	-0.221139	0.714	1	0.85398	-0.227726
P11277-3	Isoform 3 of Spectrin beta chain, erythrocytic (Beta-I spectrin)	0.143	0.492917	0.686618	-0.54242	0.0476	0.3332	0.676426	-0.563996	0.0952	0.848994	0.724888	-0.46417
P11532-4	Isoform 4 of Dystrophin	1	1	0.0565384	-4.14463	0.548	0.814837	0.140628	-2.83004	1	1	0.346614	-1.5286
P11586	C-1-tetrahydrofolate synthase, cytoplasmic	1	1	0.934076	-0.0983876	0.905	0.965475	1.04654	0.065623	0.167	0.848994	1.68355	0.751508
P11597-2	Isoform 2 of Cholesteryl ester transfer protein (Lipid transfer protein I)	0.25	0.618207	0.807377	-0.308685	0.0952	0.418512	0.667501	-0.583159	0.381	0.976648	0.814132	-0.296665
P11940-2	Isoform 2 of Polyadenylate-binding protein 1 (PABP-1) (Poly(A)-binding protein 1)	0.143	0.492917	1.50883	0.593434	1	1	0.819808	-0.286642	0.167	0.848994	2.13661	1.09533
P12081	Histidine--tRNA ligase, cytoplasmic	0.786	0.944861	1.21833	0.284907	0.905	0.965475	1.1944	0.256289	0.437	1	1.37531	0.459761
P12107-2	Isoform 2 of Collagen alpha-1(XI) chain	0.653	0.944722	0.383692	-1.38198	0.905	0.965475	0.736858	-0.440541	1	1	0.610859	-0.711088
P12109	Collagen alpha-1(VI) chain	0.571	0.843523	0.557578	-0.842755	0.714	0.91901	0.684833	-0.546176	0.548	1	0.683356	-0.549291
P12111	Collagen alpha-3(VI) chain	0.571	0.843523	0.906559	-0.141528	0.262	0.608214	0.81176	-0.300875	0.381	0.976648	0.917937	-0.123533
P12259	Coagulation factor V	0.25	0.618207	1.45122	0.537268	0.167	0.511684	1.196	0.258212	0.714	1	1.04769	0.0672186
P12273	Prolactin-inducible protein	0.393	0.73135	1.18231	0.241611	0.714	0.91901	1.18453	0.244314	0.905	1	1.49809	0.583127
P12277	Creatine kinase B-type	0.786	0.944861	0.742266	-0.429993	0.905	0.965475	1.01802	0.0257663	0.905	1	0.998324	-0.00241974
P12532-2	Isoform 2 of Creatine kinase U-type, mitochondrial (EC 2.7.3.2) (Acidic-type mitochondrial creatine kinase) (Mia-CK) (Ubiquitous mitochondrial creatine kinase) (U-MtCK)	0.143	0.492917	0.602879	-0.730059	0.0476	0.3332	0.543905	-0.878573	0.167	0.848994	0.638909	-0.646317
P12830-2	Isoform 2 of Cadherin-1 (CAM 120/80) (Epithelial cadherin) (E-cadherin) (Uvomorulin) (CD antigen CD324) [Cleaved into: E-Cad/CTF1; E-Cad/CTF2; E-Cad/CTF3]	0.393	0.73135	0.534476	-0.903803	0.262	0.608214	0.594213	-0.750947	0.905	1	0.674202	-0.568747
P13497	Bone morphogenetic protein 1	0.653	0.944722	1.38259	0.46737	0.905	0.965475	1.01511	0.0216401	0.905	1	1.01848	0.0264151
P13497-6	Isoform 6 of Bone morphogenetic protein 1 (BMP-1) (EC 3.4.24.19) (Mammalian tolloid protein) (mTld) (Procollagen C-proteinase) (PCP)	0.786	0.944861	1.23071	0.299492	0.714	0.91901	1.37751	0.462065	1	1	0.969716	-0.0443656
P13521	Secretogranin-2	1	1	1.05105	0.0718368	0.548	0.814837	0.543745	-0.878999	0.548	1	0.783532	-0.351935
P13533	Myosin-6	0.786	0.944861	0.936961	-0.0939391	0.905	0.965475	1.04825	0.0679892	1	1	0.970739	-0.0428443
P13535	Myosin-8	0.571	0.843523	2.18256	1.12602	0.0952	0.418512	2.36709	1.24311	0.548	1	1.4601	0.546063
P13611	Versican core protein	0.571	0.843523	1.3325	0.414141	0.437	0.814837	0.829364	-0.269922	0.437	1	1.83358	0.874665
P13639	Elongation factor 2	0.393	0.73135	1.43984	0.525906	0.905	0.965475	0.708803	-0.496544	0.167	0.848994	2.85955	1.51579
P13646	Keratin, type I cytoskeletal 13	1	1	1.88194	0.912222	0.0238	0.270725	3.34728	1.74299	0.437	1	1.86889	0.902184
P13647	Keratin, type II cytoskeletal 5	0.143	0.492917	3.57661	1.83859	0.0952	0.418512	2.5082	1.32665	0.381	0.976648	1.73581	0.79561
P13667	Protein disulfide-isomerase A4	0.0714	0.413847	2.30458	1.2045	0.0476	0.3332	1.81158	0.857248	0.548	1	1.5536	0.635612
P13671	Complement component C6	0.571	0.843523	1.19328	0.254928	0.167	0.511684	1.92089	0.941775	0.262	0.924109	1.67795	0.7467
P13796	Plastin-2	0.0357	0.310267	4.24455	2.08561	0.0476	0.3332	0.709243	-0.495648	0.0476	0.698645	1.51786	0.602043
P13797	Plastin-3	0.453	0.826112	0.796792	-0.327725	0.604	0.892273	0.823511	-0.280141	0.795	1	0.875666	-0.191548
P13797-3	Isoform 3 of Plastin-3 (T-plastin)	0.0357	0.310267	5.49963	2.45933	0.905	0.965475	1.13362	0.180939	0.167	0.848994	1.6919	0.758641
P13929-3	Isoform 3 of Beta-enolase (EC 4.2.1.11) (2-phospho-D-glycerate hydro-lyase) (Enolase 3) (Muscle-specific enolase) (MSE) (Skeletal muscle enolase)	0.786	0.944861	0.936579	-0.0945276	0.262	0.608214	0.83479	-0.260515	0.714	1	0.934462	-0.0977916
P13942-8	Isoform 8 of Collagen alpha-2(XI) chain	0.786	0.944861	0.319361	-1.64674	1	1	0.838687	-0.253796	0.795	1	0.510445	-0.970174
P14136-2	Isoform 2 of Glial fibrillary acidic protein (GFAP)	0.25	0.618207	0.906246	-0.142026	0.0952	0.418512	0.788077	-0.343592	0.905	1	0.974344	-0.0374971
P14543	Nidogen-1	0.571	0.843523	1.60493	0.682511	0.381	0.72382	1.36685	0.450851	0.381	0.976648	1.42012	0.506009
P14543-2	Isoform 2 of Nidogen-1 (NID-1) (Entactin)	0.143	0.492917	2.97684	1.57378	0.0238	0.270725	3.02692	1.59785	0.12	0.848994	2.07559	1.05352
P14618	Pyruvate kinase PKM	0.0714	0.413847	2.59366	1.37499	0.905	0.965475	1.06964	0.0971311	0.905	1	1.08198	0.113669
P14618-2	Isoform 2 of Pyruvate kinase PKM (EC 2.7.1.40) (Cytosolic thyroid hormone-binding protein) (CTHBP) (Opa-interacting protein 3) (OIP-3) (Pyruvate kinase 2/3) (Pyruvate kinase muscle isozyme) (Threonine-protein kinase PKM2) (EC 2.7.11.1) (Thyroid hormone-binding protein 1) (THBP1) (Tumor M2-PK) (Tyrosine-protein kinase PKM2) (EC 2.7.10.2) (p58)	0.25	0.618207	1.75626	0.81251	0.905	0.965475	1.09942	0.136744	0.905	1	1.04545	0.0641276
P14618-3	Isoform 3 of Pyruvate kinase PKM (EC 2.7.1.40) (Cytosolic thyroid hormone-binding protein) (CTHBP) (Opa-interacting protein 3) (OIP-3) (Pyruvate kinase 2/3) (Pyruvate kinase muscle isozyme) (Threonine-protein kinase PKM2) (EC 2.7.11.1) (Thyroid hormone-binding protein 1) (THBP1) (Tumor M2-PK) (Tyrosine-protein kinase PKM2) (EC 2.7.10.2) (p58)	0.143	0.492917	1.57015	0.650906	0.381	0.72382	0.619172	-0.691587	0.548	1	0.773583	-0.370372
P14625	Endoplasmin	0.143	0.492917	1.32693	0.408094	0.714	0.91901	0.979575	-0.0297721	0.0952	0.848994	1.30656	0.385776
P15169	Carboxypeptidase N catalytic chain	0.0714	0.413847	4.56747	2.19139	0.0238	0.270725	3.31835	1.73046	0.262	0.924109	1.79231	0.841822
P15259	Phosphoglycerate mutase 2	0.786	0.944861	1.40334	0.488863	0.381	0.72382	0.972353	-0.0404482	0.714	1	1.21946	0.286244
P15291-2	Isoform 2 of Beta-1,4-galactosyltransferase 1 (Beta-1,4-GalTase 1) (Beta4Gal-T1) (b4Gal-T1) (EC 2.4.1.-) (Beta-N-acetylglucosaminyl-glycolipid beta-1,4-galactosyltransferase) (Beta-N-acetylglucosaminylglycopeptide beta-1,4-galactosyltransferase) (EC 2.4.1.38) (Lactose synthase A protein) (EC 2.4.1.22) (N-acetyllactosamine synthase) (EC 2.4.1.90) (Nal synthase) (Neolactotriaosylceramide beta-1,4-g…	0.143	0.492917	1.7633	0.818281	0.262	0.608214	1.58492	0.664407	0.0952	0.848994	2.06412	1.04553
P15311	Ezrin	0.786	0.944861	1.22459	0.292303	0.905	0.965475	0.864426	-0.210185	0.381	0.976648	0.945446	-0.0809337
P15907	Beta-galactoside alpha-2,6-sialyltransferase 1	0.393	0.73135	1.56509	0.646244	0.0952	0.418512	1.96668	0.975763	0.381	0.976648	1.35388	0.437096
P15924	Desmoplakin	0.143	0.492917	2.04776	1.03405	0.0476	0.3332	2.40381	1.26532	0.381	0.976648	1.34884	0.431716
P16035	Metalloproteinase inhibitor 2	0.571	0.843523	1.42164	0.507559	0.381	0.72382	1.45808	0.544067	0.795	1	1.16082	0.215147
P16050	Polyunsaturated fatty acid lipoxygenase ALOX15	0.786	0.944861	1.31073	0.390373	0.167	0.511684	0.318689	-1.64978	0.548	1	0.334932	-1.57806
P16050-2	Isoform 2 of Polyunsaturated fatty acid lipoxygenase ALOX15 (12/15-lipoxygenase) (Arachidonate 12-lipoxygenase, leukocyte-type) (12-LOX) (EC 1.13.11.31) (Arachidonate 15-lipoxygenase) (15-LOX) (15-LOX-1) (EC 1.13.11.33) (Arachidonate omega-6 lipoxygenase) (Hepoxilin A3 synthase Alox15) (EC 1.13.11.-) (Linoleate 13S-lipoxygenase) (EC 1.13.11.12)	1	1	2.22592	1.1544	0.167	0.511684	0.597174	-0.743777	0.262	0.924109	0.584945	-0.773627
P16152	Carbonyl reductase [NADPH] 1	1	1	0.868374	-0.203611	0.381	0.72382	0.532542	-0.909033	0.714	1	0.560537	-0.835119
P16930	Fumarylacetoacetase	0.143	0.492917	2.4284	1.28001	0.905	0.965475	0.887164	-0.172727	0.714	1	1.01602	0.0229244
P17066	Heat shock 70 kDa protein 6	0.143	0.492917	0.334847	-1.57842	0.0238	0.270725	0.134565	-2.89363	0.548	1	0.390532	-1.35649
P17405-4	Isoform 4 of Sphingomyelin phosphodiesterase (EC 3.1.4.12) (EC 3.1.4.3) (Acid sphingomyelinase) (aSMase) [Cleaved into: Sphingomyelin phosphodiesterase, processed form]	0.0357	0.310267	2.68859	1.42685	0.262	0.608214	1.57971	0.659659	0.548	1	1.60733	0.68467
P17655-2	Isoform 2 of Calpain-2 catalytic subunit (EC 3.4.22.53) (Calcium-activated neutral proteinase 2) (CANP 2) (Calpain M-type) (Calpain large polypeptide L2) (Calpain-2 large subunit) (Millimolar-calpain) (M-calpain)	0.0714	0.413847	1.90062	0.926472	0.905	0.965475	0.879471	-0.185293	0.381	0.976648	1.41193	0.497664
P17931	Galectin-3	0.25	0.618207	1.67535	0.744466	0.0952	0.418512	1.9355	0.95271	0.0238	0.6188	2.24237	1.16502
P17936	Insulin-like growth factor-binding protein 3	0.571	0.843523	0.636866	-0.650937	0.905	0.965475	0.957882	-0.0620795	0.905	1	0.801292	-0.3196
P18065	Insulin-like growth factor-binding protein 2	0.25	0.618207	0.566239	-0.820517	1	1	1.18015	0.238973	0.262	0.924109	1.50378	0.588589
P18206-2	Isoform 2 of Vinculin (Metavinculin) (MV)	0.0714	0.413847	1.48477	0.570237	0.714	0.91901	0.93771	-0.0927863	0.0476	0.698645	1.43347	0.519511
P18428	Lipopolysaccharide-binding protein	0.0357	0.310267	6.42479	2.68365	0.0238	0.270725	10.7942	3.43219	0.0238	0.6188	6.93634	2.79417
P19021-3	Isoform 3 of Peptidyl-glycine alpha-amidating monooxygenase (PAM) [Includes: Peptidylglycine alpha-hydroxylating monooxygenase (PHM) (EC 1.14.17.3); Peptidyl-alpha-hydroxyglycine alpha-amidating lyase (EC 4.3.2.5) (Peptidylamidoglycolate lyase) (PAL)]	0.571	0.843523	1.89969	0.925766	0.167	0.511684	1.57789	0.657995	0.548	1	1.7343	0.794354
P19021-6	Isoform 6 of Peptidyl-glycine alpha-amidating monooxygenase (PAM) [Includes: Peptidylglycine alpha-hydroxylating monooxygenase (PHM) (EC 1.14.17.3); Peptidyl-alpha-hydroxyglycine alpha-amidating lyase (EC 4.3.2.5) (Peptidylamidoglycolate lyase) (PAL)]	0.571	0.843523	1.34047	0.422736	0.548	0.814837	1.26202	0.335735	0.167	0.848994	1.39906	0.484462
P19087	Guanine nucleotide-binding protein G(t) subunit alpha-2	0.786	0.944861	0.83031	-0.268277	0.548	0.814837	0.404003	-1.30756	1	1	0.210249	-2.24983
P19338	Nucleolin	0.222	0.618207	2.05313	1.03783	0.154	0.511684	2.31997	1.21411	0.0919	0.848994	2.62075	1.38998
P19652	Alpha-1-acid glycoprotein 2	0.0357	0.310267	6.90013	2.78662	0.0238	0.270725	5.63641	2.49478	0.262	0.924109	2.51009	1.32774
P19823	Inter-alpha-trypsin inhibitor heavy chain H2	0.571	0.843523	1.05561	0.0780799	0.381	0.72382	0.934204	-0.0981902	0.548	1	0.976624	-0.0341256
P19827	Inter-alpha-trypsin inhibitor heavy chain H1	0.393	0.73135	0.907181	-0.140538	0.905	0.965475	0.915873	-0.126781	0.905	1	0.96353	-0.0535987
P19971	Thymidine phosphorylase	0.0714	0.413847	3.26003	1.70488	0.262	0.608214	1.72513	0.786704	0.714	1	1.62816	0.703239
P20023-4	Isoform 4 of Complement receptor type 2 (Cr2) (Complement C3d receptor) (Epstein-Barr virus receptor) (EBV receptor) (CD antigen CD21)	0.571	0.843523	0.73932	-0.435729	0.905	0.965475	1.59608	0.674531	0.905	1	0.996033	-0.00573451
P20062	Transcobalamin-2	0.571	0.843523	0.758805	-0.398199	0.0476	0.3332	0.518194	-0.948436	0.0476	0.698645	0.451751	-1.1464
P20700	Lamin-B1	0.0358	0.310267	6.09378	2.60734	0.149	0.511684	2.55934	1.35577	0.154	0.848994	2.18159	1.12538
P20742	Pregnancy zone protein	0.25	0.618207	2.50791	1.32648	0.167	0.511684	1.84099	0.880484	1	1	1.30867	0.3881
P20774	Mimecan	0.393	0.73135	1.79334	0.842651	0.381	0.72382	1.56666	0.647691	0.381	0.976648	1.4114	0.497127
P20810-10	Isoform 10 of Calpastatin (Calpain inhibitor) (Sperm BS-17 component)	0.786	0.944861	1.2443	0.315332	0.905	0.965475	1.14503	0.195381	0.795	1	1.24444	0.315498
P20908	Collagen alpha-1(V) chain	0.786	0.944861	0.842829	-0.246688	1	1	0.999072	-0.00133909	0.714	1	1.19217	0.253593
P21291	Cysteine and glycine-rich protein 1	0.25	0.618207	0.731332	-0.451401	0.262	0.608214	0.750157	-0.414735	0.167	0.848994	0.629927	-0.666744
P21333-2	Isoform 2 of Filamin-A (FLN-A) (Actin-binding protein 280) (ABP-280) (Alpha-filamin) (Endothelial actin-binding protein) (Filamin-1) (Non-muscle filamin)	0.25	0.618207	0.704982	-0.504342	0.0238	0.270725	0.353766	-1.49913	0.381	0.976648	0.729483	-0.455053
P21399	Cytoplasmic aconitate hydratase	0.786	0.944861	0.896686	-0.157325	0.548	0.814837	0.543373	-0.879985	0.714	1	0.521141	-0.940254
P21695-2	Isoform 2 of Glycerol-3-phosphate dehydrogenase [NAD(+)], cytoplasmic (GPD-C) (GPDH-C) (EC 1.1.1.8)	0.571	0.843523	1.33386	0.415607	0.905	0.965475	1.02163	0.0308703	0.714	1	0.808862	-0.306035
P22105-1	Isoform 1 of Tenascin-X (TN-X) (Hexabrachion-like protein)	0.786	0.944861	1.18813	0.248687	0.548	0.814837	1.02966	0.0421668	0.905	1	0.980474	-0.028449
P22352	Glutathione peroxidase 3	0.25	0.618207	2.56639	1.35974	0.0952	0.418512	2.02366	1.01696	0.604	1	1.6894	0.756511
P22392	Nucleoside diphosphate kinase B	1	1	1.25395	0.326482	0.262	0.608214	0.630217	-0.66608	0.905	1	1.00728	0.0104597
P22392-2	Isoform 2 of Nucleoside diphosphate kinase B (NDK B) (NDP kinase B) (EC 2.7.4.6) (C-myc purine-binding transcription factor PUF) (Histidine protein kinase NDKB) (EC 2.7.13.3) (nm23-H2)	0.786	0.944861	0.794625	-0.331655	0.0952	0.418512	0.32383	-1.62669	0.714	1	0.665507	-0.587473
P22692	Insulin-like growth factor-binding protein 4	0.393	0.73135	1.48144	0.567	0.381	0.72382	1.87509	0.906957	0.905	1	1.2604	0.333882
P22792	Carboxypeptidase N subunit 2	0.0357	0.310267	2.66622	1.4148	0.548	0.814837	1.4424	0.528475	0.905	1	1.17791	0.236233
P23142	Fibulin-1	0.0714	0.413847	1.88438	0.914093	0.0476	0.3332	1.71332	0.776796	0.381	0.976648	1.356	0.439358
P23142-3	Isoform 3 of Fibulin-1 (FIBL-1)	0.786	0.944861	1.1952	0.257247	0.167	0.511684	1.90783	0.931933	0.604	1	1.27482	0.350299
P23142-4	Isoform 4 of Fibulin-1 (FIBL-1)	0.786	0.944861	1.3421	0.424495	0.0476	0.3332	2.22919	1.15652	0.167	0.848994	1.67233	0.741864
P23229-9	Isoform 9 of Integrin alpha-6 (CD49 antigen-like family member F) (VLA-6) (CD antigen CD49f) [Cleaved into: Integrin alpha-6 heavy chain; Integrin alpha-6 light chain; Processed integrin alpha-6 (Alpha6p)]	0.571	0.843523	1.39793	0.483292	0.714	0.91901	1.33783	0.419893	0.905	1	1.64408	0.717282
P23284	Peptidyl-prolyl cis-trans isomerase B	1	1	1.00938	0.0134736	0.714	0.91901	0.907958	-0.139303	0.381	0.976648	0.753736	-0.407868
P23381	Tryptophan--tRNA ligase, cytoplasmic	0.393	0.73135	1.69603	0.762161	0.905	0.965475	0.848042	-0.237793	0.262	0.924109	1.98411	0.988491
P23458	Tyrosine-protein kinase JAK1	1	1	0.865175	-0.208936	0.714	0.91901	1.18076	0.239712	0.714	1	1.34447	0.427043
P23526-2	Isoform 2 of Adenosylhomocysteinase (AdoHcyase) (EC 3.13.2.1) (S-adenosyl-L-homocysteine hydrolase)	0.0358	0.310267	6.147	2.61988	0.237	0.608214	3.29391	1.7198	0.0878	0.848994	4.98249	2.31687
P23528	Cofilin-1	0.393	0.73135	0.620625	-0.688206	0.167	0.511684	0.2961	-1.75585	0.548	1	0.655819	-0.60863
P24592	Insulin-like growth factor-binding protein 6	0.143	0.492917	1.8219	0.865446	0.548	0.814837	1.21441	0.280251	0.905	1	1.33235	0.413972
P24593	Insulin-like growth factor-binding protein 5	0.143	0.492917	0.477902	-1.06521	0.381	0.72382	0.609069	-0.715323	0.381	0.976648	0.652717	-0.615471
P24752-2	Isoform 2 of Acetyl-CoA acetyltransferase, mitochondrial (EC 2.3.1.9) (Acetoacetyl-CoA thiolase) (T2)	0.143	0.492917	0.645908	-0.6306	0.905	0.965475	0.953888	-0.0681079	0.0952	0.848994	0.778022	-0.362116
P24821-4	Isoform 4 of Tenascin (TN) (Cytotactin) (GMEM) (GP 150-225) (Glioma-associated-extracellular matrix antigen) (Hexabrachion) (JI) (Myotendinous antigen) (Neuronectin) (Tenascin-C) (TN-C)	0.143	0.492917	1.58942	0.668505	0.714	0.91901	1.3076	0.386922	1	1	1.15382	0.206415
P25311	Zinc-alpha-2-glycoprotein	0.0714	0.413847	2.69815	1.43197	0.167	0.511684	2.1908	1.13146	0.714	1	1.35535	0.438669
P25705	ATP synthase subunit alpha, mitochondrial	0.571	0.843523	1.37157	0.455829	0.0238	0.270725	1.89134	0.919405	0.0238	0.6188	2.11093	1.07788
P25774	Cathepsin S	0.786	0.944861	1.26623	0.34054	0.905	0.965475	1.07644	0.106268	0.795	1	1.29351	0.371286
P25774-2	Isoform 2 of Cathepsin S (EC 3.4.22.27)	0.25	0.618207	1.61226	0.689082	0.714	0.91901	0.954665	-0.0669337	0.381	0.976648	1.3662	0.450165
P26038	Moesin	0.25	0.618207	1.5807	0.660565	0.167	0.511684	0.850981	-0.232801	0.905	1	1.09991	0.137381
P26447	Protein S100-A4	0.571	0.843523	0.713516	-0.486982	0.0238	0.270725	0.377148	-1.4068	0.0952	0.848994	0.424324	-1.23676
P26599-1	Isoform 1 of Polypyrimidine tract-binding protein 1 (PTB) (57 kDa RNA-binding protein PPTB-1) (Heterogeneous nuclear ribonucleoprotein I) (hnRNP I)	0.786	0.944861	0.882716	-0.179978	0.381	0.72382	0.90629	-0.141955	0.714	1	0.873334	-0.195395
P26641	Elongation factor 1-gamma	0.393	0.73135	1.34408	0.426617	0.714	0.91901	0.570882	-0.808735	0.0476	0.698645	3.34517	1.74208
P26927	Hepatocyte growth factor-like protein	0.393	0.73135	0.715252	-0.483477	0.381	0.72382	0.651334	-0.618531	0.0952	0.848994	0.401489	-1.31657
P27169	Serum paraoxonase/arylesterase 1	0.0357	0.310267	1.78081	0.832534	0.548	0.814837	0.760446	-0.395082	1	1	1.13425	0.181733
P27918	Properdin	0.143	0.492917	1.99637	0.997379	0.167	0.511684	2.51847	1.33255	0.0952	0.848994	2.6475	1.40463
P28799-3	Isoform 3 of Progranulin (PGRN) (Acrogranin) (Epithelin precursor) (Glycoprotein of 88 Kda) (GP88) (Glycoprotein 88) (Granulin precursor) (PC cell-derived growth factor) (PCDGF) (Proepithelin) (PEPI) [Cleaved into: Paragranulin; Granulin-1 (Granulin G); Granulin-2 (Granulin F); Granulin-3 (Epithelin-2) (Granulin B); Granulin-4 (Epithelin-1) (Granulin A); Granulin-5 (Granulin C); Granulin-6 (Granu…	0.25	0.618207	1.73142	0.791955	0.714	0.91901	1.11991	0.163381	0.167	0.848994	1.65147	0.723755
P28838	Cytosol aminopeptidase	0.25	0.618207	1.77424	0.827203	0.381	0.72382	1.34935	0.432269	0.167	0.848994	1.86356	0.898065
P29401	Transketolase	0.0357	0.310267	4.21074	2.07408	0.381	0.72382	0.873202	-0.195612	0.262	0.924109	1.58791	0.667131
P29622	Kallistatin	1	1	1.04241	0.0599215	0.381	0.72382	0.84675	-0.239992	0.548	1	1.16265	0.21742
P30041	Peroxiredoxin-6	0.0714	0.413847	2.30201	1.2029	1	1	1.10043	0.138072	0.548	1	1.29664	0.374783
P30043	Flavin reductase (NADPH)	0.571	0.843523	2.32256	1.21571	0.0952	0.418512	0.525102	-0.92933	0.714	1	0.821703	-0.28331
P30084	Enoyl-CoA hydratase, mitochondrial	0.786	0.944861	1.16884	0.225076	0.548	0.814837	0.74525	-0.424204	0.905	1	1.24209	0.312771
P30085-3	Isoform 3 of UMP-CMP kinase (EC 2.7.4.14) (Deoxycytidylate kinase) (CK) (dCMP kinase) (Nucleoside-diphosphate kinase) (EC 2.7.4.6) (Uridine monophosphate/cytidine monophosphate kinase) (UMP/CMP kinase) (UMP/CMPK)	1	1	0.834567	-0.260901	0.262	0.608214	0.419427	-1.25351	0.548	1	0.852784	-0.229747
P30101	Protein disulfide-isomerase A3	1	1	1.03103	0.0440896	0.381	0.72382	0.883435	-0.178804	0.714	1	1.05907	0.0827918
P30153	Serine/threonine-protein phosphatase 2A 65 kDa regulatory subunit A alpha isoform	1	1	0.957976	-0.0619392	0.548	0.814837	0.562292	-0.830608	0.381	0.976648	0.532487	-0.909181
P30566	Adenylosuccinate lyase	0.143	0.492917	1.33442	0.416217	0.905	0.965475	0.985878	-0.0205185	0.905	1	1.20049	0.263622
P30626-2	Isoform 2 of Sorcin (22 kDa protein) (CP-22) (CP22) (V19)	0.143	0.492917	2.55838	1.35523	0.548	0.814837	1.20816	0.272814	0.548	1	1.50645	0.591154
P31025	Lipocalin-1	0.571	0.843523	4.5889	2.19815	0.694	0.91901	1.3528	0.435954	0.714	1	1.50805	0.592683
P31146	Coronin-1A	1	1	1.09016	0.124545	0.548	0.814837	0.863788	-0.21125	0.905	1	0.806863	-0.309605
P31327-3	Isoform 3 of Carbamoyl-phosphate synthase [ammonia], mitochondrial (EC 6.3.4.16) (Carbamoyl-phosphate synthetase I) (CPSase I)	0.393	0.73135	1.61834	0.694515	1	1	1.07751	0.107695	0.714	1	0.735033	-0.444118
P31947	14-3-3 protein sigma	0.393	0.73135	1.87877	0.909788	0.714	0.91901	0.780013	-0.35843	0.694	1	0.583122	-0.77813
P31948-2	Isoform 2 of Stress-induced-phosphoprotein 1 (STI1) (Hsc70/Hsp90-organizing protein) (Hop) (Renal carcinoma antigen NY-REN-11) (Transformation-sensitive protein IEF SSP 3521)	1	1	0.927564	-0.108481	0.0952	0.418512	0.26138	-1.93578	0.714	1	0.668567	-0.580855
P31949	Protein S100-A11	0.0714	0.413847	3.65889	1.87141	0.905	0.965475	1.16385	0.218911	0.0476	0.698645	2.30658	1.20576
P32119	Peroxiredoxin-2	1	1	1.49937	0.58436	0.262	0.608214	0.462125	-1.11365	0.381	0.976648	0.596052	-0.746491
P32320	Cytidine deaminase	1	1	1.35603	0.439388	0.905	0.965475	1.24851	0.320205	0.548	1	1.31075	0.390391
P33151	Cadherin-5	0.143	0.492917	1.92309	0.943427	0.905	0.965475	1.33518	0.417031	0.905	1	1.4886	0.573953
P33908	Mannosyl-oligosaccharide 1,2-alpha-mannosidase IA	0.25	0.618207	1.23842	0.308498	0.167	0.511684	1.20934	0.274216	0.714	1	0.957525	-0.0626173
P33908-2	Isoform 2 of Mannosyl-oligosaccharide 1,2-alpha-mannosidase IA (EC 3.2.1.113) (Man(9)-alpha-mannosidase) (Man9-mannosidase) (Mannosidase alpha class 1A member 1) (Processing alpha-1,2-mannosidase IA) (Alpha-1,2-mannosidase IA)	0.453	0.826112	1.26264	0.336442	0.0952	0.418512	2.13882	1.09681	0.795	1	1.11646	0.158927
P34096	Ribonuclease 4	0.786	0.944861	0.878071	-0.187591	0.905	0.965475	1.26509	0.339238	0.905	1	0.848371	-0.237234
P34913	Bifunctional epoxide hydrolase 2	1	1	1.20345	0.267174	0.548	0.814837	1.43545	0.5215	0.195	0.924109	1.57099	0.651677
P34931	Heat shock 70 kDa protein 1-like	0.393	0.73135	1.77364	0.826714	0.905	0.965475	1.09717	0.133786	0.905	1	0.968841	-0.0456688
P35030	Trypsin-3	0.393	0.73135	1.68861	0.755832	0.714	0.91901	1.52965	0.613202	0.0476	0.698645	1.67046	0.740245
P35241-5	Isoform 5 of Radixin	0.143	0.492917	1.52354	0.607429	0.905	0.965475	0.979664	-0.0296411	1	1	1.13857	0.187223
P35443	Thrombospondin-4	0.786	0.944861	1.02759	0.0392619	0.905	0.965475	0.851794	-0.231424	0.262	0.924109	0.681691	-0.55281
P35527	Keratin, type I cytoskeletal 9	0.143	0.492917	2.87194	1.52202	0.167	0.511684	1.9717	0.979438	0.905	1	1.45796	0.543946
P35579	Myosin-9	0.786	0.944861	1.00386	0.00555793	0.0952	0.418512	0.467902	-1.09572	0.714	1	1.06692	0.0934456
P35580-4	Isoform 4 of Myosin-10 (Cellular myosin heavy chain, type B) (Myosin heavy chain 10) (Myosin heavy chain, non-muscle IIb) (Non-muscle myosin heavy chain B) (NMMHC-B) (Non-muscle myosin heavy chain IIb) (NMMHC II-b) (NMMHC-IIB)	0.0357	0.310267	0.698515	-0.517637	0.381	0.72382	0.783379	-0.352218	0.0952	0.848994	0.65223	-0.616548
P35680-3	Isoform 3 of Hepatocyte nuclear factor 1-beta (HNF-1-beta) (HNF-1B) (Homeoprotein LFB3) (Transcription factor 2) (TCF-2) (Variant hepatic nuclear factor 1) (vHNF1)	0.0714	0.413847	2.08034	1.05682	0.0952	0.418512	1.70098	0.766369	0.195	0.924109	1.66599	0.736377
P35749-2	Isoform 2 of Myosin-11 (Myosin heavy chain 11) (Myosin heavy chain, smooth muscle isoform) (SMMHC)	1	1	0.925107	-0.112308	0.167	0.511684	0.533377	-0.906771	1	1	0.811003	-0.302221
P35858	Insulin-like growth factor-binding protein complex acid labile subunit	0.393	0.73135	1.04926	0.069374	0.0238	0.270725	0.687029	-0.541557	0.262	0.924109	0.791525	-0.337293
P35908	Keratin, type II cytoskeletal 2 epidermal	0.393	0.73135	2.07729	1.0547	0.0952	0.418512	1.86881	0.902121	1	1	1.48139	0.566947
P36222	Chitinase-3-like protein 1	0.393	0.73135	0.786788	-0.345954	0.548	0.814837	0.822912	-0.281191	0.905	1	1.09338	0.128797
P36871-2	Isoform 2 of Phosphoglucomutase-1 (PGM 1) (EC 5.4.2.2) (Glucose phosphomutase 1)	0.177	0.603258	2.7444	1.45649	0.0952	0.418512	2.12805	1.08953	0.262	0.924109	1.48014	0.565737
P36955	Pigment epithelium-derived factor	0.571	0.843523	0.827011	-0.274021	0.154	0.511684	0.813697	-0.297436	0.0684	0.848994	0.810824	-0.30254
P36980	Complement factor H-related protein 2	0.653	0.944722	0.652107	-0.616819	0.905	0.965475	1.45653	0.542534	1	1	0.973034	-0.0394378
P37802-2	Isoform 2 of Transgelin-2 (Epididymis tissue protein Li 7e) (SM22-alpha homolog)	0.571	0.843523	0.819236	-0.287648	0.0476	0.3332	0.348439	-1.52102	0.262	0.924109	0.559125	-0.838758
P37837	Transaldolase	0.0357	0.310267	3.61856	1.85542	1	1	0.993172	-0.00988389	0.167	0.848994	1.37884	0.46345
P37840	Alpha-synuclein	1	1	0.758058	-0.39962	0.548	0.814837	0.36838	-1.44073	0.381	0.976648	0.30985	-1.69036
P38646	Stress-70 protein, mitochondrial	1	1	0.673781	-0.569648	1	1	0.687552	-0.54046	0.905	1	1.08653	0.119723
P39023	60S ribosomal protein L3	0.143	0.492917	1.47599	0.561684	0.0476	0.3332	1.61518	0.691695	0.262	0.924109	1.82073	0.864517
P39060-1	Isoform 1 of Collagen alpha-1(XVIII) chain [Cleaved into: Endostatin; Non-collagenous domain 1 (NC1)]	1	1	1.25764	0.330723	0.714	0.91901	1.48623	0.571653	0.905	1	1.12814	0.173943
P39060-2	Isoform 2 of Collagen alpha-1(XVIII) chain [Cleaved into: Endostatin; Non-collagenous domain 1 (NC1)]	0.393	0.73135	0.799549	-0.322741	1	1	1.03572	0.0506366	0.714	1	1.18817	0.248743
P40121	Macrophage-capping protein	1	1	1.11806	0.160995	0.0476	0.3332	0.278804	-1.84267	0.548	1	0.528422	-0.920237
P40227-2	Isoform 2 of T-complex protein 1 subunit zeta (TCP-1-zeta) (Acute morphine dependence-related protein 2) (CCT-zeta-1) (HTR3) (Tcp20)	0.786	0.944861	0.882678	-0.180041	1	1	1.09356	0.12903	0.548	1	0.731495	-0.451079
P40926	Malate dehydrogenase, mitochondrial	0.571	0.843523	1.15745	0.210954	0.548	0.814837	1.23457	0.304005	0.381	0.976648	1.38175	0.466497
P42126	Enoyl-CoA delta isomerase 1, mitochondrial	0.0358	0.310267	6.45422	2.69024	0.0275	0.284375	6.48154	2.69634	0.0878	0.848994	5.47636	2.45322
P42356	Phosphatidylinositol 4-kinase alpha	1	1	1.03809	0.0539326	0.905	0.965475	0.997198	-0.00404825	0.905	1	0.997794	-0.00318675
P42680	Tyrosine-protein kinase Tec	0.393	0.73135	1.85452	0.891045	0.0952	0.418512	2.11043	1.07754	0.905	1	1.30079	0.379387
P42785	Lysosomal Pro-X carboxypeptidase	0.23	0.618207	3.33112	1.73601	0.511	0.814837	1.52025	0.604307	0.0919	0.848994	2.56542	1.3592
P43490	Nicotinamide phosphoribosyltransferase	0.25	0.618207	6.13476	2.61701	0.262	0.608214	3.31155	1.72751	1	1	0.586469	-0.769874
P43652	Afamin	0.653	0.944722	1.58578	0.665193	0.167	0.511684	2.75225	1.46061	0.905	1	0.926088	-0.110779
P45877	Peptidyl-prolyl cis-trans isomerase C	0.786	0.944861	0.992601	-0.010714	0.262	0.608214	0.799461	-0.3229	0.905	1	0.959717	-0.0593195
P46100-2	Isoform 2 of Transcriptional regulator ATRX (EC 3.6.4.12) (ATP-dependent helicase ATRX) (X-linked helicase II) (X-linked nuclear protein) (XNP) (Znf-HX)	0.0357	0.310267	4.05681	2.02034	0.0476	0.3332	2.34251	1.22806	0.714	1	1.50684	0.591531
P46108-2	Isoform 2 of Adapter molecule crk (Proto-oncogene c-Crk) (p38)	0.0714	0.413847	0.488812	-1.03265	0.0952	0.418512	0.642463	-0.638314	0.548	1	0.941996	-0.0862076
P46939-2	Isoform 2 of Utrophin (Dystrophin-related protein 1) (DRP-1)	0.25	0.618207	1.26951	0.344267	0.0952	0.418512	1.60715	0.684505	0.262	0.924109	1.26514	0.339299
P48506	Glutamate--cysteine ligase catalytic subunit	0.143	0.492917	2.14365	1.10007	0.905	0.965475	0.96668	-0.0488902	0.548	1	1.17078	0.227475
P48507	Glutamate--cysteine ligase regulatory subunit	0.786	0.944861	1.23028	0.298983	0.0952	0.418512	0.341298	-1.5509	0.905	1	1.00671	0.00965313
P48553	Trafficking protein particle complex subunit 10	0.393	0.73135	1.50476	0.589533	0.0952	0.418512	1.95656	0.968321	0.262	0.924109	1.56852	0.649402
P48643-2	Isoform 2 of T-complex protein 1 subunit epsilon (TCP-1-epsilon) (CCT-epsilon)	0.571	0.843523	0.827947	-0.27239	0.262	0.608214	0.705289	-0.503713	0.905	1	0.819459	-0.287257
P48728	Aminomethyltransferase, mitochondrial	0.786	0.944861	0.717325	-0.479301	0.905	0.965475	0.693822	-0.527362	0.714	1	0.710071	-0.493964
P48740	Mannan-binding lectin serine protease 1	0.0357	0.310267	4.66813	2.22284	0.0238	0.270725	4.93284	2.30242	0.548	1	1.34394	0.426466
P48740-2	Isoform 2 of Mannan-binding lectin serine protease 1 (EC 3.4.21.-) (Complement factor MASP-3) (Complement-activating component of Ra-reactive factor) (Mannose-binding lectin-associated serine protease 1) (MASP-1) (Mannose-binding protein-associated serine protease) (Ra-reactive factor serine protease p100) (RaRF) (Serine protease 5) [Cleaved into: Mannan-binding lectin serine protease 1 heavy cha…	0.0357	0.310267	3.14417	1.65268	0.0952	0.418512	2.04356	1.03108	0.262	0.924109	1.51937	0.603471
P48740-3	Isoform 3 of Mannan-binding lectin serine protease 1 (EC 3.4.21.-) (Complement factor MASP-3) (Complement-activating component of Ra-reactive factor) (Mannose-binding lectin-associated serine protease 1) (MASP-1) (Mannose-binding protein-associated serine protease) (Ra-reactive factor serine protease p100) (RaRF) (Serine protease 5) [Cleaved into: Mannan-binding lectin serine protease 1 heavy cha…	0.571	0.843523	1.55404	0.636021	0.548	0.814837	1.56429	0.64551	0.905	1	1.05867	0.0822552
P48740-4	Isoform 4 of Mannan-binding lectin serine protease 1 (EC 3.4.21.-) (Complement factor MASP-3) (Complement-activating component of Ra-reactive factor) (Mannose-binding lectin-associated serine protease 1) (MASP-1) (Mannose-binding protein-associated serine protease) (Ra-reactive factor serine protease p100) (RaRF) (Serine protease 5) [Cleaved into: Mannan-binding lectin serine protease 1 heavy cha…	0.25	0.618207	1.53127	0.614725	0.548	0.814837	1.05917	0.0829369	0.714	1	1.10266	0.140985
P49754-3	Isoform 3 of Vacuolar protein sorting-associated protein 41 homolog (S53)	0.294	0.717265	2.45697	1.29688	0.167	0.511684	2.10164	1.07151	0.381	0.976648	1.77913	0.831173
P49756	RNA-binding protein 25	0.393	0.73135	0.495053	-1.01435	0.381	0.72382	0.5	-1	0.714	1	0.554515	-0.850701
P49761-3	Isoform 3 of Dual specificity protein kinase CLK3 (EC 2.7.12.1) (CDC-like kinase 3)	0.393	0.73135	1.3727	0.457012	0.0238	0.270725	1.81745	0.861917	0.0952	0.848994	1.43129	0.517319
P49908	Selenoprotein P	0.571	0.843523	0.70297	-0.508464	0.714	0.91901	0.802904	-0.3167	0.548	1	0.75349	-0.408339
P50281	Matrix metalloproteinase-14	0.786	0.944861	1.22714	0.295295	0.548	0.814837	1.71309	0.776605	1	1	1.17266	0.229788
P50395	Rab GDP dissociation inhibitor beta	1	1	0.964165	-0.0526486	0.381	0.72382	0.665569	-0.58734	0.262	0.924109	0.655993	-0.608247
P50395-2	Isoform 2 of Rab GDP dissociation inhibitor beta (Rab GDI beta) (Guanosine diphosphate dissociation inhibitor 2) (GDI-2)	0.143	0.492917	3.74713	1.90579	0.905	0.965475	1.20843	0.273137	0.262	0.924109	1.9052	0.929942
P50453	Serpin B9	0.25	0.618207	2.14796	1.10297	0.0256	0.280675	0.289461	-1.78856	0.548	1	0.877789	-0.188054
P50990	T-complex protein 1 subunit theta	0.0357	0.310267	0.656978	-0.606082	0.0238	0.270725	0.687988	-0.539545	0.714	1	1.07934	0.110153
P51148-2	Isoform 2 of Ras-related protein Rab-5C (EC 3.6.5.2) (L1880) (RAB5L)	0.0714	0.413847	2.72749	1.44758	0.787	0.965475	1.35183	0.434915	0.195	0.924109	2.62153	1.39041
P51149	Ras-related protein Rab-7a	0.571	0.843523	1.24161	0.312216	0.548	0.814837	1.1729	0.230085	0.381	0.976648	1.47882	0.564448
P51580	Thiopurine S-methyltransferase	0.881	1	1.21189	0.277258	0.905	0.965475	1.28843	0.365619	0.262	0.924109	1.48297	0.568487
P51809	Vesicle-associated membrane protein 7	0.571	0.843523	2.04355	1.03107	0.0476	0.3332	2.78349	1.47689	0.905	1	1.25091	0.322978
P51884	Lumican	0.143	0.492917	1.53158	0.615025	0.905	0.965475	0.950655	-0.0730056	0.167	0.848994	0.615326	-0.700578
P51888	Prolargin	1	1	1.41895	0.504823	0.714	0.91901	0.793882	-0.333003	0.905	1	1.0583	0.0817483
P52566	Rho GDP-dissociation inhibitor 2	0.143	0.492917	3.30591	1.72505	0.358	0.72382	0.55333	-0.853788	0.714	1	1.25458	0.3272
P52907	F-actin-capping protein subunit alpha-1	0.0714	0.413847	2.13801	1.09627	0.262	0.608214	0.51688	-0.952097	0.381	0.976648	1.40023	0.485662
P52943-2	Isoform 2 of Cysteine-rich protein 2 (CRP-2) (Protein ESP1)	0.786	0.944861	1.06405	0.0895648	0.548	0.814837	0.764501	-0.38741	0.905	1	1.07535	0.104801
P53804-3	Isoform 3 of E3 ubiquitin-protein ligase TTC3 (EC 2.3.2.27) (Protein DCRR1) (RING finger protein 105) (RING-type E3 ubiquitin transferase TTC3) (TPR repeat protein D) (Tetratricopeptide repeat protein 3) (TPR repeat protein 3)	0.143	0.492917	4.10484	2.03733	1	1	1.17723	0.2354	1	1	1.13459	0.18217
P54296	Myomesin-2	0.0357	0.310267	0.664254	-0.590194	0.167	0.511684	0.784875	-0.349465	0.897	1	0.768117	-0.380603
P54578	Ubiquitin carboxyl-terminal hydrolase 14	0.393	0.73135	1.80019	0.848146	0.548	0.814837	1.11239	0.153662	0.548	1	1.32784	0.409082
P54652	Heat shock-related 70 kDa protein 2	0.0357	0.310267	1.92867	0.947609	0.167	0.511684	1.37018	0.454365	0.0238	0.6188	1.75095	0.808142
P54753	Ephrin type-B receptor 3	0.653	0.944722	1.18267	0.242045	0.167	0.511684	1.67111	0.740809	0.195	0.924109	2.08681	1.0613
P55056	Apolipoprotein C-IV	0.393	0.73135	1.48978	0.575095	0.262	0.608214	2.0197	1.01414	0.262	0.924109	2.23492	1.16022
P55058	Phospholipid transfer protein	0.25	0.618207	1.61581	0.692257	0.714	0.91901	1.17849	0.236944	0.905	1	0.874256	-0.193872
P55058-2	Isoform 2 of Phospholipid transfer protein (Lipid transfer protein II)	0.571	0.843523	1.17383	0.231224	0.548	0.814837	0.987155	-0.018652	0.262	0.924109	0.852605	-0.230051
P55285	Cadherin-6	0.393	0.73135	1.39167	0.476816	0.0952	0.418512	2.01695	1.01218	0.381	0.976648	1.46427	0.550178
P56199	Integrin alpha-1	0.393	0.73135	2.2722	1.18409	0.262	0.608214	1.99222	0.994379	0.0476	0.698645	2.29959	1.20138
P57053	Histone H2B type F-S	0.143	0.492917	3.43423	1.77999	0.167	0.511684	4.12981	2.04607	0.0952	0.848994	3.37086	1.75312
P58335-4	Isoform 4 of Anthrax toxin receptor 2 (Capillary morphogenesis gene 2 protein) (CMG-2)	1	1	0.825732	-0.276255	0.905	0.965475	0.917605	-0.124056	0.714	1	1.13483	0.182471
P59190-2	Isoform 2 of Ras-related protein Rab-15	0.0357	0.310267	2.43039	1.28119	0.905	0.965475	1.11304	0.154511	0.0952	0.848994	1.98946	0.992378
P59797	Selenoprotein V	0.571	0.843523	0.743407	-0.427776	1	1	0.992452	-0.0109309	0.905	1	1.20649	0.270812
P60174	Triosephosphate isomerase	0.786	0.944861	1.07817	0.108588	0.0952	0.418512	0.440178	-1.18384	0.381	0.976648	0.864851	-0.209477
P60660-2	Isoform 2 of Myosin light polypeptide 6 (17 kDa myosin light chain) (LC17) (Myosin light chain 3) (MLC-3) (Myosin light chain alkali 3) (Myosin light chain A3) (Smooth muscle and nonmuscle myosin light chain alkali 6)	0.571	0.843523	0.827412	-0.273322	0.0238	0.270725	0.416156	-1.2648	1	1	1.01304	0.0186934
P60709	Actin, cytoplasmic 1	0.0357	0.310267	1.77847	0.830635	0.548	0.814837	0.717954	-0.478036	0.714	1	1.15234	0.204565
P60842	Eukaryotic initiation factor 4A-I	0.0357	0.310267	0.438376	-1.18976	0.0238	0.270725	0.469854	-1.08972	0.905	1	0.878718	-0.186528
P60953-1	Isoform 1 of Cell division control protein 42 homolog (EC 3.6.5.2) (G25K GTP-binding protein)	0.571	0.843523	2.53867	1.34407	0.905	0.965475	1.04129	0.0583659	0.604	1	1.53662	0.619759
P60985-2	Isoform 2 of Keratinocyte differentiation-associated protein	0.393	0.73135	1.3265	0.407619	0.714	0.91901	1.06629	0.0926032	0.548	1	1.18384	0.243479
P61006	Ras-related protein Rab-8A	1	1	1.12895	0.174978	0.714	0.91901	1.26926	0.343993	0.167	0.848994	0.611652	-0.709218
P61006-2	Isoform 2 of Ras-related protein Rab-8A (EC 3.6.5.2) (Oncogene c-mel)	0.143	0.492917	1.92173	0.942402	0.905	0.965475	1.53106	0.614535	1	1	0.998253	-0.00252265
P61604	10 kDa heat shock protein, mitochondrial	0.786	0.944861	0.725189	-0.46357	0.167	0.511684	0.582718	-0.779131	0.262	0.924109	1.58881	0.667945
P61769	Beta-2-microglobulin	0.0357	0.310267	2.73457	1.45131	0.548	0.814837	1.54359	0.62629	0.3	0.976648	1.5518	0.633939
P61960	Ubiquitin-fold modifier 1	1	1	0.994997	-0.00723651	0.0476	0.3332	0.515189	-0.956827	0.262	0.924109	0.675098	-0.566832
P61978-2	Isoform 2 of Heterogeneous nuclear ribonucleoprotein K (hnRNP K) (Transformation up-regulated nuclear protein) (TUNP)	1	1	0.964173	-0.0526362	0.0952	0.418512	0.294381	-1.76424	0.905	1	1.57085	0.651542
P61978-3	Isoform 3 of Heterogeneous nuclear ribonucleoprotein K (hnRNP K) (Transformation up-regulated nuclear protein) (TUNP)	0.134	0.492917	0.557927	-0.841853	0.0952	0.418512	0.562304	-0.830577	0.262	0.924109	0.715675	-0.482624
P62136	Serine/threonine-protein phosphatase PP1-alpha catalytic subunit	0.0357	0.310267	6.35371	2.6676	0.0952	0.418512	3.65148	1.86848	0.262	0.924109	3.142	1.65169
P62330	ADP-ribosylation factor 6	0.0357	0.310267	6.9559	2.79824	0.381	0.72382	2.65507	1.40875	0.12	0.848994	3.27284	1.71054
P62805	Histone H4	0.0357	0.310267	3.47109	1.79539	0.262	0.608214	1.11097	0.151826	0.167	0.848994	1.59731	0.675647
P62826	GTP-binding nuclear protein Ran	0.786	0.944861	1.87048	0.90341	0.714	0.91901	0.875501	-0.191819	1	1	1.20752	0.272041
P62834	Ras-related protein Rap-1A	0.571	0.843523	1.00885	0.0127126	0.0238	0.270725	0.388112	-1.36546	1	1	1.00183	0.00263608
P62873-2	Isoform 2 of Guanine nucleotide-binding protein G(I)/G(S)/G(T) subunit beta-1 (Transducin beta chain 1)	0.571	0.843523	1.4697	0.555525	0.548	0.814837	0.827551	-0.273079	1	1	1.05932	0.0831383
P62937	Peptidyl-prolyl cis-trans isomerase A	1	1	1.31257	0.39239	0.167	0.511684	0.602056	-0.732031	0.714	1	0.808264	-0.307101
P62979	Ubiquitin-40S ribosomal protein S27a	1	1	0.945095	-0.0814691	0.167	0.511684	0.618004	-0.694311	0.548	1	1.16913	0.225437
P62987	Ubiquitin-60S ribosomal protein L40	0.571	0.843523	1.15998	0.214095	0.0952	0.418512	0.775258	-0.367251	0.381	0.976648	1.15841	0.212141
P63104	14-3-3 protein zeta/delta	1	1	0.988255	-0.0170451	0.795	0.965475	1.20391	0.267731	0.905	1	1.26736	0.341823
P63167	Dynein light chain 1, cytoplasmic	0.393	0.73135	0.842712	-0.246888	0.262	0.608214	0.704819	-0.504676	0.714	1	0.913947	-0.129818
P63241	Eukaryotic translation initiation factor 5A-1	1	1	1.24193	0.312586	0.262	0.608214	0.332771	-1.5874	0.905	1	0.952454	-0.0702782
P63267	Actin, gamma-enteric smooth muscle	0.0357	0.310267	2.36195	1.23998	0.548	0.814837	0.900574	-0.151084	0.714	1	1.3905	0.475604
P68104	Elongation factor 1-alpha 1	1	1	0.965674	-0.0503925	0.262	0.608214	0.513528	-0.961485	0.262	0.924109	2.20966	1.14382
P68133	Actin, alpha skeletal muscle	0.0325	0.310267	6.18366	2.62846	0.0256	0.280675	5.4457	2.44512	0.0256	0.647111	3.59803	1.84721
P68366-2	Isoform 2 of Tubulin alpha-4A chain (EC 3.6.5.-) (Alpha-tubulin 1) (Testis-specific alpha-tubulin) (Tubulin H2-alpha) (Tubulin alpha-1 chain)	0.786	0.944861	1.06724	0.0938843	0.0952	0.418512	0.368108	-1.4418	1	1	1.27457	0.350006
P68371	Tubulin beta-4B chain	1	1	0.784121	-0.350852	0.0275	0.284375	0.271875	-1.87899	1	1	1.04794	0.0675586
P68871	Hemoglobin subunit beta	0.786	0.944861	1.46555	0.551444	0.548	0.814837	0.381088	-1.3918	0.905	1	2.4904	1.31638
P69892	Hemoglobin subunit gamma-2	0.393	0.73135	1.81937	0.863437	0.905	0.965475	0.890589	-0.167169	1	1	1.67145	0.7411
P69905	Hemoglobin subunit alpha	1	1	1.62045	0.696391	0.714	0.91901	0.445329	-1.16706	0.905	1	2.85568	1.51383
P78356	Phosphatidylinositol 5-phosphate 4-kinase type-2 beta	1	1	1.14564	0.196152	0.905	0.965475	0.842428	-0.247375	0.905	1	0.959421	-0.0597634
P78417	Glutathione S-transferase omega-1	1	1	1.36311	0.446904	0.517	0.814837	0.672526	-0.572339	0.714	1	0.696263	-0.522296
P78417-3	Isoform 3 of Glutathione S-transferase omega-1 (GSTO-1) (EC 2.5.1.18) (Glutathione S-transferase omega 1-1) (GSTO 1-1) (Glutathione-dependent dehydroascorbate reductase) (EC 1.8.5.1) (Monomethylarsonic acid reductase) (MMA(V) reductase) (EC 1.20.4.2) (S-(Phenacyl)glutathione reductase) (SPG-R)	1	1	1.94076	0.95662	0.262	0.608214	0.673724	-0.569771	0.905	1	0.897243	-0.15643
P80108	Phosphatidylinositol-glycan-specific phospholipase D	0.786	0.944861	1.18757	0.248018	0.167	0.511684	0.634274	-0.656822	0.167	0.848994	0.634095	-0.657229
P80404	4-aminobutyrate aminotransferase, mitochondrial	0.143	0.492917	1.98733	0.990829	0.0952	0.418512	1.94418	0.959161	0.195	0.924109	1.56008	0.641621
P80723	Brain acid soluble protein 1	0.0357	0.310267	3.08012	1.62299	0.714	0.91901	1.20423	0.268115	0.0476	0.698645	1.63479	0.709103
P80748	Immunoglobulin lambda variable 3-21	1	1	0.794282	-0.332276	0.548	0.814837	1.34905	0.431942	1	1	1.34346	0.425951
P81534	Beta-defensin 103	0.786	0.944861	1.15161	0.20365	0.714	0.91901	1.28865	0.365856	0.795	1	0.822246	-0.282358
P82094	TATA element modulatory factor	0.0357	0.310267	2.24059	1.16388	0.0952	0.418512	2.11894	1.08334	0.694	1	1.20711	0.27156
P82279-5	Isoform 5 of Protein crumbs homolog 1	0.881	1	1.19251	0.253996	1	1	1.31374	0.393675	0.795	1	1.10767	0.147531
P84077	ADP-ribosylation factor 1	0.393	0.73135	1.90953	0.933215	0.905	0.965475	0.800531	-0.32097	0.262	0.924109	1.40398	0.489525
P98160	Basement membrane-specific heparan sulfate proteoglycan core protein	1	1	1.00321	0.00462789	0.714	0.91901	0.954322	-0.0674523	0.167	0.848994	0.796137	-0.328912
P98164	Low-density lipoprotein receptor-related protein 2	0.143	0.492917	0.694871	-0.525183	0.0238	0.270725	0.677374	-0.561976	0.0952	0.848994	0.754586	-0.406242
Q01459	Di-N-acetylchitobiase	0.143	0.492917	2.06428	1.04564	0.262	0.608214	1.55984	0.641396	0.548	1	0.817152	-0.291324
Q01518	Adenylyl cyclase-associated protein 1	0.571	0.843523	0.559992	-0.836522	0.167	0.511684	0.342603	-1.54539	0.548	1	0.432556	-1.20904
Q01518-2	Isoform 2 of Adenylyl cyclase-associated protein 1 (CAP 1)	0.571	0.843523	0.60633	-0.721825	0.0476	0.3332	0.21172	-2.23977	0.381	0.976648	0.437637	-1.19219
Q01546	Keratin, type II cytoskeletal 2 oral	0.143	0.492917	2.36725	1.24321	0.0952	0.418512	1.66096	0.732016	0.548	1	1.60834	0.685572
Q02539	Histone H1.1	0.393	0.73135	0.400078	-1.32165	0.0878	0.418512	0.204386	-2.29063	0.0952	0.848994	0.43316	-1.20703
Q02790	Peptidyl-prolyl cis-trans isomerase FKBP4	0.881	1	2.24368	1.16587	0.381	0.72382	1.58504	0.664515	0.795	1	2.53157	1.34003
Q02818	Nucleobindin-1	0.393	0.73135	1.27823	0.354149	0.548	0.814837	1.4701	0.555914	0.167	0.848994	1.58249	0.6622
Q02952-3	Isoform 3 of A-kinase anchor protein 12 (AKAP-12) (A-kinase anchor protein 250 kDa) (AKAP 250) (Gravin) (Myasthenia gravis autoantigen)	1	1	1.15367	0.206226	1	1	1.21499	0.28095	0.604	1	0.800395	-0.321215
Q03167	Transforming growth factor beta receptor type 3	0.25	0.618207	1.95951	0.97049	0.0238	0.270725	1.33931	0.42149	0.0238	0.6188	1.39534	0.480614
Q04756	Hepatocyte growth factor activator	0.571	0.843523	0.938948	-0.0908829	0.548	0.814837	0.834362	-0.261254	0.381	0.976648	0.886781	-0.17335
Q04760-2	Isoform 2 of Lactoylglutathione lyase (EC 4.4.1.5) (Aldoketomutase) (Glyoxalase I) (Glx I) (Ketone-aldehyde mutase) (Methylglyoxalase) (S-D-lactoylglutathione methylglyoxal lyase)	1	1	1.81525	0.860172	0.548	0.814837	0.722173	-0.469584	0.714	1	0.768685	-0.379535
Q04828	Aldo-keto reductase family 1 member C1	0.393	0.73135	3.45542	1.78886	0.167	0.511684	2.35754	1.23728	1	1	1.08188	0.113543
Q05481	Zinc finger protein 91	0.0714	0.413847	2.28116	1.18976	0.0238	0.270725	4.22292	2.07824	0.167	0.848994	15.6339	3.9666
Q05639	Elongation factor 1-alpha 2	0.571	0.843523	0.941189	-0.0874431	0.714	0.91901	0.52435	-0.931397	0.167	0.848994	3.35181	1.74494
Q05707	Collagen alpha-1(XIV) chain	1	1	0.74018	-0.434051	1	1	0.798102	-0.325355	0.604	1	1.23457	0.304005
Q06033-2	Isoform 2 of Inter-alpha-trypsin inhibitor heavy chain H3 (ITI heavy chain H3) (ITI-HC3) (Inter-alpha-inhibitor heavy chain 3) (Serum-derived hyaluronan-associated protein) (SHAP)	0.571	0.843523	1.05214	0.0733326	0.714	0.91901	1.173	0.230209	0.381	0.976648	0.878486	-0.186909
Q06124-3	Isoform 3 of Tyrosine-protein phosphatase non-receptor type 11 (EC 3.1.3.48) (Protein-tyrosine phosphatase 1D) (PTP-1D) (Protein-tyrosine phosphatase 2C) (PTP-2C) (SH-PTP2) (SHP-2) (Shp2) (SH-PTP3)	0.25	0.618207	0.749067	-0.416834	0.905	0.965475	0.922991	-0.115612	0.167	0.848994	1.40178	0.487262
Q06323	Proteasome activator complex subunit 1	0.393	0.73135	1.57957	0.659528	0.548	0.814837	0.713111	-0.4878	0.714	1	1.36625	0.450222
Q06323-3	Isoform 3 of Proteasome activator complex subunit 1 (11S regulator complex subunit alpha) (REG-alpha) (Activator of multicatalytic protease subunit 1) (Interferon gamma up-regulated I-5111 protein) (IGUP I-5111) (Proteasome activator 28 subunit alpha) (PA28a) (PA28alpha)	0.786	0.944861	1.42829	0.514287	0.262	0.608214	0.5803	-0.78513	0.905	1	1.21008	0.275107
Q06830	Peroxiredoxin-1	1	1	0.98916	-0.015724	0.262	0.608214	0.407985	-1.29341	0.714	1	0.652744	-0.615411
Q08116	Regulator of G-protein signaling 1	0.0357	0.310267	3.7123	1.89231	0.262	0.608214	1.62129	0.69714	0.548	1	1.42523	0.511191
Q08397	Lysyl oxidase homolog 1	0.571	0.843523	0.720025	-0.473881	0.714	0.91901	1.28731	0.364363	0.381	0.976648	1.40842	0.494082
Q08752	Peptidyl-prolyl cis-trans isomerase D	0.393	0.73135	1.28943	0.366739	0.381	0.72382	0.780278	-0.357941	0.381	0.976648	1.35512	0.438418
Q08830	Fibrinogen-like protein 1	0.0357	0.310267	4.1782	2.06288	0.548	0.814837	2.33459	1.22317	0.0476	0.698645	2.39099	1.25761
Q09666	Neuroblast differentiation-associated protein AHNAK	0.393	0.73135	1.17691	0.235001	1	1	1.03932	0.0556459	0.905	1	1.07136	0.0994485
Q0ZLH3	Pejvakin	0.393	0.73135	0.750938	-0.413235	0.905	0.965475	1.34664	0.429362	0.905	1	1.17482	0.23244
Q10471	Polypeptide N-acetylgalactosaminyltransferase 2	0.143	0.492917	1.44074	0.526811	0.0238	0.270725	1.53816	0.621209	0.381	0.976648	1.10241	0.140665
Q12794-2	Isoform 2 of Hyaluronidase-1 (Hyal-1) (EC 3.2.1.35) (Hyaluronoglucosaminidase-1) (Lung carcinoma protein 1) (LuCa-1)	0.25	0.618207	1.78422	0.83529	0.262	0.608214	1.27304	0.348275	0.714	1	1.17424	0.231727
Q12805-3	Isoform 3 of EGF-containing fibulin-like extracellular matrix protein 1 (Extracellular protein S1-5) (Fibrillin-like protein) (Fibulin-3) (FIBL-3)	0.143	0.492917	2.10118	1.0712	0.0476	0.3332	2.76223	1.46583	0.0238	0.6188	2.46088	1.29918
Q12841	Follistatin-related protein 1	0.25	0.618207	2.26113	1.17704	0.0952	0.418512	1.54978	0.632061	0.0476	0.698645	1.59873	0.67693
Q12891	Hyaluronidase-2	0.393	0.73135	3.14936	1.65506	0.548	0.814837	2.92694	1.5494	0.905	1	0.902313	-0.148299
Q12905	Interleukin enhancer-binding factor 2	0.0357	0.310267	2.93447	1.5531	1	1	0.991729	-0.011982	0.381	0.976648	2.04411	1.03147
Q12906-3	Isoform 3 of Interleukin enhancer-binding factor 3 (Double-stranded RNA-binding protein 76) (DRBP76) (M-phase phosphoprotein 4) (MPP4) (Nuclear factor associated with dsRNA) (NFAR) (Nuclear factor of activated T-cells 90 kDa) (NF-AT-90) (Translational control protein 80) (TCP80)	0.143	0.492917	0.349614	-1.51616	0.714	0.91901	0.798204	-0.325171	0.381	0.976648	0.50009	-0.99974
Q12906-5	Isoform 5 of Interleukin enhancer-binding factor 3 (Double-stranded RNA-binding protein 76) (DRBP76) (M-phase phosphoprotein 4) (MPP4) (Nuclear factor associated with dsRNA) (NFAR) (Nuclear factor of activated T-cells 90 kDa) (NF-AT-90) (Translational control protein 80) (TCP80)	0.0357	0.310267	5.27076	2.39801	0.905	0.965475	1.27687	0.352611	0.0952	0.848994	1.72617	0.787572
Q12931	Heat shock protein 75 kDa, mitochondrial	0.25	0.618207	2.40468	1.26585	0.548	0.814837	1.28856	0.365764	0.12	0.848994	3.24386	1.69771
Q13011	Delta(3,5)-Delta(2,4)-dienoyl-CoA isomerase, mitochondrial	1	1	1.10606	0.145434	0.262	0.608214	1.71411	0.77746	0.714	1	1.18891	0.24964
Q13049	E3 ubiquitin-protein ligase TRIM32	0.25	0.618207	1.48166	0.567215	0.905	0.965475	0.965815	-0.0501815	0.548	1	1.27007	0.344909
Q13085-4	Isoform 4 of Acetyl-CoA carboxylase 1 (ACC1) (EC 6.4.1.2) (Acetyl-Coenzyme A carboxylase alpha) (ACC-alpha)	1	1	1.06431	0.0899222	1	1	1.15163	0.203677	0.714	1	1.11857	0.161659
Q13103	Secreted phosphoprotein 24	1	1	0.554058	-0.851892	0.548	0.814837	0.488067	-1.03485	0.905	1	0.662147	-0.594776
Q13177	Serine/threonine-protein kinase PAK 2	0.0714	0.413847	1.88355	0.913458	0.0952	0.418512	0.542854	-0.881363	0.714	1	1.2907	0.368153
Q13201	Multimerin-1	0.393	0.73135	0.0607423	-4.04116	0.548	0.814837	0.0596414	-4.06754	0.548	1	0.0838748	-3.57562
Q13207	T-box transcription factor TBX2	0.393	0.73135	1.14295	0.19276	0.548	0.814837	1.1233	0.167748	0.714	1	0.949184	-0.07524
Q13228-4	Isoform 4 of Methanethiol oxidase (MTO) (EC 1.8.3.4) (56 kDa selenium-binding protein) (SBP56) (SP56) (Selenium-binding protein 1)	1	1	1.40394	0.48948	0.262	0.608214	0.502599	-0.992519	0.548	1	0.685491	-0.54479
Q13231-2	Isoform 2 of Chitotriosidase-1 (EC 3.2.1.14) (Chitinase-1)	0.25	0.618207	0.447141	-1.1612	0.262	0.608214	0.493271	-1.01955	0.897	1	0.763614	-0.389084
Q13315	Serine-protein kinase ATM	0.143	0.492917	2.07122	1.05048	0.604	0.892273	1.35458	0.437848	1	1	1.18405	0.243727
Q13418	Integrin-linked protein kinase	0.571	0.843523	0.897884	-0.1554	0.262	0.608214	0.942357	-0.0856545	0.167	0.848994	0.895642	-0.159005
Q13576	Ras GTPase-activating-like protein IQGAP2	0.393	0.73135	1.85129	0.888534	0.548	0.814837	1.39599	0.481284	0.381	0.976648	0.949436	-0.0748566
Q13642-5	Isoform 5 of Four and a half LIM domains protein 1 (FHL-1) (Skeletal muscle LIM-protein 1) (SLIM) (SLIM-1)	0.25	0.618207	0.642659	-0.637874	0.0919	0.418512	0.448919	-1.15547	0.714	1	0.82309	-0.280878
Q13822	Ectonucleotide pyrophosphatase/phosphodiesterase family member 2	0.393	0.73135	1.31895	0.399392	0.714	0.91901	1.20473	0.268712	0.905	1	0.956532	-0.0641145
Q13822-2	Isoform 2 of Ectonucleotide pyrophosphatase/phosphodiesterase family member 2 (E-NPP 2) (EC 3.1.4.39) (Autotaxin) (Extracellular lysophospholipase D) (LysoPLD)	0.393	0.73135	0.890813	-0.166806	0.262	0.608214	0.866106	-0.207384	0.714	1	0.970382	-0.0433746
Q13822-3	Isoform 3 of Ectonucleotide pyrophosphatase/phosphodiesterase family member 2 (E-NPP 2) (EC 3.1.4.39) (Autotaxin) (Extracellular lysophospholipase D) (LysoPLD)	0.786	0.944861	0.76807	-0.380691	0.548	0.814837	1.29134	0.368865	0.714	1	1.21858	0.285199
Q14103-2	Isoform 2 of Heterogeneous nuclear ribonucleoprotein D0 (hnRNP D0) (AU-rich element RNA-binding protein 1)	0.786	0.944861	0.930467	-0.103973	0.0796	0.418512	0.303201	-1.72165	0.714	1	0.769315	-0.378353
Q14152	Eukaryotic translation initiation factor 3 subunit A	0.143	0.492917	0.61569	-0.699724	0.0952	0.418512	0.532023	-0.91044	0.167	0.848994	0.833184	-0.263293
Q14314	Fibroleukin	0.25	0.618207	2.05656	1.04023	0.381	0.72382	1.68891	0.756091	0.381	0.976648	1.78897	0.839125
Q14315	Filamin-C	0.571	0.843523	0.58706	-0.76842	0.548	0.814837	0.984214	-0.0229561	0.548	1	1.21819	0.28474
Q14393-1	Isoform 1 of Growth arrest-specific protein 6 (GAS-6) (AXL receptor tyrosine kinase ligand)	0.25	0.618207	0.724465	-0.465012	0.905	0.965475	1.08054	0.111747	1	1	1.03744	0.053023
Q14520-2	Isoform 2 of Hyaluronan-binding protein 2 (EC 3.4.21.-) (Factor VII-activating protease) (Factor seven-activating protease) (FSAP) (Hepatocyte growth factor activator-like protein) (Plasma hyaluronan-binding protein) [Cleaved into: Hyaluronan-binding protein 2 50 kDa heavy chain; Hyaluronan-binding protein 2 50 kDa heavy chain alternate form; Hyaluronan-binding protein 2 27 kDa light chain; Hyalu…	0.786	0.944861	0.825527	-0.276612	0.548	0.814837	1.23587	0.305529	0.905	1	0.995206	-0.00693275
Q14568	Heat shock protein HSP 90-alpha A2	0.453	0.826112	1.23526	0.30482	0.262	0.608214	1.47381	0.559547	0.905	1	1.2617	0.335366
Q14574	Desmocollin-3	0.393	0.73135	1.52594	0.609694	1	1	1.03298	0.0468161	0.548	1	1.36945	0.4536
Q14574-2	Isoform 2 of Desmocollin-3 (Cadherin family member 3) (Desmocollin-4) (HT-CP)	0.393	0.73135	0.758874	-0.398068	0.262	0.608214	0.729805	-0.454417	0.548	1	0.796347	-0.328531
Q14586	Zinc finger protein 267	0.143	0.492917	2.51357	1.32974	0.381	0.72382	2.01926	1.01383	0.167	0.848994	1.98411	0.988494
Q14624	Inter-alpha-trypsin inhibitor heavy chain H4	0.571	0.843523	1.322	0.402718	0.548	0.814837	1.25742	0.330468	0.381	0.976648	1.46565	0.551539
Q14624-3	Isoform 3 of Inter-alpha-trypsin inhibitor heavy chain H4 (ITI heavy chain H4) (ITI-HC4) (Inter-alpha-inhibitor heavy chain 4) (Inter-alpha-trypsin inhibitor family heavy chain-related protein) (IHRP) (Plasma kallikrein sensitive glycoprotein 120) (Gp120) (PK-120) [Cleaved into: 70 kDa inter-alpha-trypsin inhibitor heavy chain H4; 35 kDa inter-alpha-trypsin inhibitor heavy chain H4]	0.25	0.618207	1.34115	0.423471	0.381	0.72382	1.26064	0.334159	0.262	0.924109	1.29126	0.368782
Q14651	Plastin-1	0.0714	0.413847	1.65695	0.728528	0.381	0.72382	0.711716	-0.490627	1	1	0.96463	-0.051952
Q14667	Protein KIAA0100	0.571	0.843523	1.37858	0.463178	0.0476	0.3332	1.85262	0.889564	0.195	0.924109	2.06835	1.04848
Q14746-2	Isoform 2 of Conserved oligomeric Golgi complex subunit 2 (COG complex subunit 2) (Component of oligomeric Golgi complex 2) (Low density lipoprotein receptor defect C-complementing protein)	0.653	0.944722	1.32818	0.409447	0.381	0.72382	1.6104	0.687415	0.262	0.924109	1.83784	0.87801
Q14790-7	Isoform 7 of Caspase-8 (CASP-8) (EC 3.4.22.61) (Apoptotic cysteine protease) (Apoptotic protease Mch-5) (CAP4) (FADD-homologous ICE/ced-3-like protease) (FADD-like ICE) (FLICE) (ICE-like apoptotic protease 5) (MORT1-associated ced-3 homolog) (MACH) [Cleaved into: Caspase-8 subunit p18; Caspase-8 subunit p10]	0.143	0.492917	2.71371	1.44027	0.262	0.608214	1.74347	0.801959	0.0476	0.698645	1.97542	0.982157
Q14956-2	Isoform 2 of Transmembrane glycoprotein NMB (Hematopoietic growth factor inducible neurokinin-1 type)	0.786	0.944861	1.22473	0.292466	0.905	0.965475	0.875161	-0.19238	0.795	1	1.19942	0.262338
Q14966-3	Isoform 3 of Zinc finger protein 638 (Cutaneous T-cell lymphoma-associated antigen se33-1) (CTCL-associated antigen se33-1) (Nuclear protein 220) (Zinc finger matrin-like protein)	0.393	0.73135	1.42976	0.515777	0.0476	0.3332	2.00101	1.00073	0.548	1	1.4038	0.489332
Q15019	Septin-2	0.786	0.944861	0.806201	-0.310789	0.167	0.511684	0.552082	-0.857047	0.714	1	1.15955	0.213559
Q15063-4	Isoform 4 of Periostin (PN) (Osteoblast-specific factor 2) (OSF-2)	1	1	1.25976	0.333145	0.381	0.72382	1.39052	0.475627	0.167	0.848994	1.58187	0.661629
Q15063-5	Isoform 5 of Periostin (PN) (Osteoblast-specific factor 2) (OSF-2)	0.393	0.73135	0.840049	-0.251455	0.714	0.91901	1.14231	0.191952	0.167	0.848994	1.28108	0.357365
Q15084	Protein disulfide-isomerase A6	0.25	0.618207	1.89599	0.922954	0.262	0.608214	0.809104	-0.305603	0.0238	0.6188	1.75872	0.814524
Q15084-5	Isoform 5 of Protein disulfide-isomerase A6 (EC 5.3.4.1) (Endoplasmic reticulum protein 5) (ER protein 5) (ERp5) (Protein disulfide isomerase P5) (Thioredoxin domain-containing protein 7)	0.571	0.843523	1.31818	0.398544	0.262	0.608214	0.688272	-0.538948	0.262	0.924109	1.42591	0.511881
Q15102	Platelet-activating factor acetylhydrolase IB subunit alpha1	1	1	1.3232	0.404032	0.167	0.511684	0.400933	-1.31857	0.381	0.976648	0.699649	-0.515297
Q15113	Procollagen C-endopeptidase enhancer 1	1	1	0.930526	-0.103882	0.381	0.72382	1.27767	0.35352	1	1	0.989868	-0.0146918
Q15149-9	Isoform 9 of Plectin (PCN) (PLTN) (Hemidesmosomal protein 1) (HD1) (Plectin-1)	1	1	0.892673	-0.163796	1	1	0.767161	-0.382398	0.795	1	0.451626	-1.1468
Q15166	Serum paraoxonase/lactonase 3	0.0357	0.310267	2.47173	1.30552	0.381	0.72382	1.1581	0.211764	0.381	0.976648	0.908262	-0.138819
Q15195	Plasminogen-like protein A	0.25	0.618207	0.634787	-0.655657	0.381	0.72382	0.686162	-0.54338	0.905	1	0.775147	-0.367458
Q15257-2	Isoform 2 of Serine/threonine-protein phosphatase 2A activator (EC 5.2.1.8) (PP2A, subunit B', PR53 isoform) (Phosphotyrosyl phosphatase activator) (PTPA) (Serine/threonine-protein phosphatase 2A regulatory subunit 4) (Serine/threonine-protein phosphatase 2A regulatory subunit B')	0.393	0.73135	2.46259	1.30018	0.167	0.511684	0.719205	-0.475524	0.262	0.924109	0.766017	-0.384552
Q15286-2	Isoform 2 of Ras-related protein Rab-35 (GTP-binding protein RAY) (Ras-related protein Rab-1C)	1	1	0.882661	-0.180069	0.0238	0.270725	0.366522	-1.44803	1	1	0.74001	-0.434384
Q15361	Transcription termination factor 1	1	1	0.606117	-0.722331	0.262	0.608214	0.493913	-1.01767	0.714	1	0.643895	-0.635102
Q15365	Poly(rC)-binding protein 1	1	1	1.0513	0.0721748	0.167	0.511684	0.398804	-1.32625	0.905	1	1.59575	0.674231
Q15413-2	Isoform 2 of Ryanodine receptor 3 (RYR-3) (RyR3) (Brain ryanodine receptor-calcium release channel) (Brain-type ryanodine receptor) (Type 3 ryanodine receptor)	0.393	0.73135	1.25215	0.324412	0.0476	0.3332	1.68214	0.750298	0.0238	0.6188	2.5419	1.34591
Q15427	Splicing factor 3B subunit 4	0.571	0.843523	0.833828	-0.262179	0.548	0.814837	0.818443	-0.289047	0.548	1	0.819342	-0.287463
Q15435-2	Isoform 2 of Protein phosphatase 1 regulatory subunit 7 (Protein phosphatase 1 regulatory subunit 22)	0.393	0.73135	1.76049	0.815976	0.381	0.72382	0.638678	-0.64684	0.714	1	1.00914	0.0131266
Q15582	Transforming growth factor-beta-induced protein ig-h3	0.786	0.944861	0.932139	-0.101382	0.905	0.965475	0.956325	-0.0644271	0.905	1	0.920037	-0.120236
Q15691	Microtubule-associated protein RP/EB family member 1	0.786	0.944861	0.801006	-0.320115	0.167	0.511684	0.448233	-1.15768	0.714	1	0.752811	-0.409641
Q15907-2	Isoform 2 of Ras-related protein Rab-11B (EC 3.6.5.2) (GTP-binding protein YPT3)	0.25	0.618207	1.48924	0.574573	0.714	0.91901	0.734167	-0.445819	0.548	1	1.40828	0.49393
Q16270	Insulin-like growth factor-binding protein 7	0.0357	0.310267	0.208565	-2.26143	0.0238	0.270725	0.165139	-2.59825	0.262	0.924109	0.246353	-2.0212
Q16394	Exostosin-1	1	1	0.967299	-0.0479668	0.262	0.608214	1.39784	0.483203	1	1	1.27533	0.350867
Q16609	Putative apolipoprotein(a)-like protein 2	0.0358	0.310267	0.477615	-1.06608	0.381	0.72382	0.739017	-0.436321	0.905	1	0.879184	-0.185763
Q16610-4	Isoform 4 of Extracellular matrix protein 1 (Secretory component p85)	0.571	0.843523	0.980774	-0.0280073	0.714	0.91901	1.26689	0.341296	1	1	1.09045	0.124926
Q16822-2	Isoform 2 of Phosphoenolpyruvate carboxykinase [GTP], mitochondrial (PEPCK-M) (EC 4.1.1.32) (Phosphoenolpyruvate carboxykinase 2, mitochondrial) (mtPCK2)	0.571	0.843523	1.1354	0.183197	0.905	0.965475	0.761104	-0.393835	1	1	0.824697	-0.278064
Q16853-2	Isoform 2 of Amine oxidase [copper-containing] 3 (EC 1.4.3.21) (Amine oxidase copper-containing 3) (Copper amine oxidase) (HPAO) (Semicarbazide-sensitive amine oxidase) (SSAO) (Vascular adhesion protein 1) (VAP-1)	0.786	0.944861	1.57539	0.655709	0.548	0.814837	0.88727	-0.172555	0.0238	0.6188	0.363285	-1.46083
Q2M3D2	Exocyst complex component 3-like protein 2	0.143	0.492917	0.617291	-0.695977	0.0238	0.270725	0.510176	-0.970933	0.0238	0.6188	0.689721	-0.535914
Q2NKQ1	Small G protein signaling modulator 1	0.25	0.618207	0.524223	-0.931747	0.0952	0.418512	0.501333	-0.99616	0.0238	0.6188	0.368976	-1.4384
Q2TAA5	GDP-Man:Man(3)GlcNAc(2)-PP-Dol alpha-1,2-mannosyltransferase	0.25	0.618207	4.88923	2.28961	0.262	0.608214	3.75037	1.90703	0.694	1	3.8555	1.94692
Q2TV78	Putative macrophage stimulating 1-like protein	0.786	0.944861	0.77803	-0.362103	0.548	0.814837	0.620574	-0.688324	0.167	0.848994	0.392076	-1.35079
Q2Y0W8-8	Isoform 8 of Electroneutral sodium bicarbonate exchanger 1 (Electroneutral Na(+)-driven Cl-HCO3 exchanger) (Solute carrier family 4 member 8) (k-NBC3)	0.786	0.944861	0.854207	-0.227342	0.714	0.91901	0.931704	-0.102056	0.714	1	0.680357	-0.555637
Q3C1V0	Membrane-spanning 4-domains subfamily A member 18	0.453	0.826112	0.965908	-0.0500419	0.548	0.814837	1.05405	0.0759445	0.548	1	1.04722	0.066562
Q3L8U1-3	Isoform 3 of Chromodomain-helicase-DNA-binding protein 9 (CHD-9) (EC 3.6.4.12) (ATP-dependent helicase CHD9) (Chromatin-related mesenchymal modulator) (CReMM) (Chromatin-remodeling factor CHROM1) (Kismet homolog 2) (PPAR-alpha-interacting complex protein 320 kDa) (Peroxisomal proliferator-activated receptor A-interacting complex 320 kDa protein)	0.571	0.843523	1.54491	0.62752	0.381	0.72382	1.74818	0.805857	0.905	1	1.19493	0.25692
Q3LXA3	Triokinase/FMN cyclase	0.25	0.618207	1.18268	0.242055	0.167	0.511684	0.733664	-0.446809	0.167	0.848994	0.747748	-0.419375
Q3SY69	Mitochondrial 10-formyltetrahydrofolate dehydrogenase	0.0357	0.310267	4.48019	2.16356	0.905	0.965475	1.34397	0.426505	0.905	1	0.993555	-0.009328
Q3T8J9-3	Isoform 3 of GON-4-like protein (GON-4 homolog)	0.571	0.843523	1.15448	0.207242	0.905	0.965475	0.81124	-0.301799	0.905	1	0.710001	-0.494108
Q460N3	Protein mono-ADP-ribosyltransferase PARP15	0.393	0.73135	0.65917	-0.601278	0.262	0.608214	0.71536	-0.483258	0.714	1	1.06126	0.0857714
Q49MI3	Ceramide kinase-like protein	0.764	0.944861	1.0279	0.0396939	0.243	0.608214	0.580147	-0.785509	0.381	0.976648	1.42549	0.511454
Q4FZB7-2	Isoform 2 of Histone-lysine N-methyltransferase KMT5B (Lysine N-methyltransferase 5B) (Lysine-specific methyltransferase 5B) (Suppressor of variegation 4-20 homolog 1) (Su(var)4-20 homolog 1) (Suv4-20h1) ([histone H4]-N-methyl-L-lysine20 N-methyltransferase KMT5B) (EC 2.1.1.362) ([histone H4]-lysine20 N-methyltransferase KMT5B) (EC 2.1.1.361)	0.786	0.944861	0.994008	-0.00867053	0.167	0.511684	0.79443	-0.332008	1	1	0.894413	-0.160987
Q4L235	Beta-alanine-activating enzyme	1	1	1.20853	0.273256	0.604	0.892273	1.23102	0.29986	0.195	0.924109	2.31685	1.21217
Q4LE39-2	Isoform 2 of AT-rich interactive domain-containing protein 4B (ARID domain-containing protein 4B) (180 kDa Sin3-associated polypeptide) (Sin3-associated polypeptide p180) (Breast cancer-associated antigen BRCAA1) (Histone deacetylase complex subunit SAP180) (Retinoblastoma-binding protein 1-like 1)	0.786	0.944861	0.980371	-0.0286001	0.548	0.814837	0.701891	-0.51068	0.548	1	0.765185	-0.386119
Q562R1	Beta-actin-like protein 2	0.25	0.618207	2.24106	1.16418	0.714	0.91901	0.808677	-0.306365	0.795	1	1.22752	0.295749
Q58FF8	Putative heat shock protein HSP 90-beta 2	0.0714	0.413847	0.637778	-0.648874	0.0238	0.270725	0.540643	-0.887252	0.381	0.976648	0.855247	-0.225587
Q58FG0	Putative heat shock protein HSP 90-alpha A5	0.393	0.73135	0.651459	-0.618253	0.262	0.608214	0.588276	-0.765435	0.548	1	1.20692	0.271327
Q5D862	Filaggrin-2	0.0714	0.413847	2.1601	1.1111	0.0476	0.3332	1.71898	0.781549	0.381	0.976648	1.73921	0.798432
Q5T4S7	E3 ubiquitin-protein ligase UBR4	0.786	0.944861	1.18323	0.242726	0.262	0.608214	3.00411	1.58694	0.3	0.976648	2.40249	1.26453
Q5T6C5	Ataxin-7-like protein 2	0.25	0.618207	0.580935	-0.783551	0.0476	0.3332	0.460281	-1.11941	0.262	0.924109	0.586473	-0.769863
Q5T7W0	Zinc finger protein 618	0.571	0.843523	1.43732	0.523377	0.905	0.965475	1.0004	0.000574518	0.548	1	1.45637	0.542374
Q5U5X8	Protein FAM222A	0.25	0.618207	0.691573	-0.532047	0.548	0.814837	0.869067	-0.202461	0.262	0.924109	0.845044	-0.242901
Q5VZF2-2	Isoform 2 of Muscleblind-like protein 2 (Muscleblind-like protein 1) (Muscleblind-like protein-like) (Muscleblind-like protein-like 39)	1	1	0.895921	-0.158557	0.548	0.814837	0.633104	-0.659485	0.714	1	0.784794	-0.349615
Q68CQ1	Maestro heat-like repeat-containing protein family member 7	0.0357	0.310267	0.552039	-0.857157	0.714	0.91901	0.773933	-0.369719	0.548	1	1.23468	0.304138
Q68DL7	Uncharacterized protein C18orf63	0.0358	0.310267	3.03702	1.60266	0.893	0.965475	1.08816	0.121885	0.243	0.924109	2.51392	1.32994
Q69YN4-2	Isoform 2 of Protein virilizer homolog	1	1	1.07477	0.104026	0.714	0.91901	0.781878	-0.354984	0.364	0.976648	0.646723	-0.628781
Q6EMK4	Vasorin	0.571	0.843523	1.21652	0.282763	0.548	0.814837	0.81293	-0.298797	0.262	0.924109	0.730259	-0.45352
Q6ICH7	Aspartate beta-hydroxylase domain-containing protein 2	0.0714	0.413847	0.363639	-1.45942	0.0238	0.270725	0.258374	-1.95247	0.0952	0.848994	0.407442	-1.29533
Q6L8Q7	2',5'-phosphodiesterase 12	0.393	0.73135	1.44265	0.528718	0.905	0.965475	1.01007	0.0144561	0.795	1	0.903241	-0.146818
Q6PEY2	Tubulin alpha-3E chain	0.25	0.618207	1.53381	0.617124	0.0238	0.270725	2.33343	1.22245	0.12	0.848994	2.67782	1.42106
Q6PIW4	Fidgetin-like protein 1	1	1	0.969673	-0.0444297	0.714	0.91901	0.932482	-0.100853	0.714	1	1.00031	0.000444356
Q6Q788	Apolipoprotein A-V	0.143	0.492917	2.50931	1.32729	1	1	0.963326	-0.0539033	0.262	0.924109	1.74826	0.805921
Q6S8J3	POTE ankyrin domain family member E	1	1	0.870658	-0.199822	0.548	0.814837	1.10906	0.149334	0.381	0.976648	1.36668	0.450678
Q6STE5-2	Isoform 2 of SWI/SNF-related matrix-associated actin-dependent regulator of chromatin subfamily D member 3 (60 kDa BRG-1/Brm-associated factor subunit C) (BRG1-associated factor 60C) (BAF60C)	0.786	0.944861	1.43386	0.519902	0.905	0.965475	1.19616	0.258405	0.548	1	1.46575	0.551639
Q6UWP8	Suprabasin	0.393	0.73135	2.25215	1.17131	0.0952	0.418512	1.99718	0.997968	0.0476	0.698645	3.18548	1.67151
Q6UXR4	Putative serpin A13	0.0714	0.413847	2.43021	1.28108	0.262	0.608214	1.55876	0.640398	0.905	1	0.941047	-0.0876614
Q6ZMR3	L-lactate dehydrogenase A-like 6A	0.0357	0.310267	5.14496	2.36316	0.3	0.692893	2.50952	1.32741	0.381	0.976648	1.93196	0.950067
Q6ZMT4-2	Isoform 2 of Lysine-specific demethylase 7A (JmjC domain-containing histone demethylation protein 1D) (Lysine-specific demethylase 7) ([histone H3]-dimethyl-L-lysine9 demethylase 7A) (EC 1.14.11.65)	0.393	0.73135	3.69087	1.88396	0.262	0.608214	3.12497	1.64384	0.905	1	2.40261	1.2646
Q6ZMU1	Putative protein C3P1	1	1	1.53606	0.619233	0.905	0.965475	0.88561	-0.175256	0.905	1	0.912324	-0.132383
Q6ZNA1	Zinc finger protein 836	0.653	0.944722	1.34011	0.422349	0.437	0.814837	1.61995	0.695948	0.437	1	1.46711	0.55298
Q6ZU69	Protein FAM205A	0.571	0.843523	0.678864	-0.558806	0.714	0.91901	0.937801	-0.0926462	0.905	1	1.30034	0.378891
Q6ZUL3-2	Isoform 2 of Uncharacterized protein LINC03042 (Long intergenic non-protein coding RNA 3042)	0.0714	0.413847	8.6914	3.11959	0.167	0.511684	3.74716	1.9058	0.167	0.848994	2.38274	1.25262
Q6ZVD8-2	Isoform 2 of PH domain leucine-rich repeat-containing protein phosphatase 2 (EC 3.1.3.16) (PH domain leucine-rich repeat-containing protein phosphatase-like) (PHLPP-like)	0.571	0.843523	0.140611	-2.83021	0.548	0.814837	0.135993	-2.87839	0.262	0.924109	0.0773815	-3.69187
Q709C8	Vacuolar protein sorting-associated protein 13C	0.25	0.618207	1.22122	0.288319	0.548	0.814837	1.09968	0.13709	0.548	1	1.02652	0.0377598
Q71RC2	La-related protein 4	0.786	0.944861	1.33253	0.41417	1	1	1.07259	0.101101	0.262	0.924109	1.36992	0.454088
Q71U36-2	Isoform 2 of Tubulin alpha-1A chain (EC 3.6.5.-) (Alpha-tubulin 3) (Tubulin B-alpha-1) (Tubulin alpha-3 chain) [Cleaved into: Detyrosinated tubulin alpha-1A chain]	0.786	0.944861	0.881848	-0.181398	0.0952	0.418512	0.451021	-1.14873	1	1	1.00404	0.0058212
Q7Z3K3-2	Isoform 2 of Pogo transposable element with ZNF domain (Suppressor of hairy wing homolog 5) (Zinc finger protein 280E) (Zinc finger protein 635)	0.571	0.843523	1.4538	0.539829	0.381	0.72382	1.22376	0.291326	1	1	0.866852	-0.206143
Q7Z3Y7	Keratin, type I cytoskeletal 28	0.25	0.618207	1.55006	0.632326	0.0476	0.3332	1.74734	0.805163	0.262	0.924109	1.59581	0.674285
Q7Z406-6	Isoform 6 of Myosin-14 (Myosin heavy chain 14) (Myosin heavy chain, non-muscle IIc) (Non-muscle myosin heavy chain IIc) (NMHC II-C)	0.786	0.944861	1.1645	0.219708	0.0476	0.3332	1.97218	0.979789	0.381	0.976648	1.49363	0.578824
Q7Z794	Keratin, type II cytoskeletal 1b	0.0357	0.310267	2.65868	1.41071	0.0238	0.270725	3.85166	1.94548	0.0238	0.6188	3.41531	1.77202
Q7Z7B0-2	Isoform 2 of Filamin-A-interacting protein 1 (FILIP)	1	1	1.11328	0.154823	0.0476	0.3332	1.49471	0.579868	0.0238	0.6188	1.55254	0.634628
Q7Z7C8-4	Isoform 4 of Transcription initiation factor TFIID subunit 8 (Protein taube nuss) (TBP-associated factor 43 kDa) (TBP-associated factor 8) (Transcription initiation factor TFIID 43 kDa subunit) (TAFII-43) (TAFII43) (hTAFII43)	0.393	0.73135	1.80457	0.851656	0.548	0.814837	0.983119	-0.0245614	0.795	1	0.692055	-0.531041
Q7Z7G0	Target of Nesh-SH3	0.0714	0.413847	2.66096	1.41195	0.0476	0.3332	2.14206	1.099	0.262	0.924109	1.79826	0.846604
Q7Z7G0-4	Isoform 4 of Target of Nesh-SH3 (Tarsh) (ABI gene family member 3-binding protein) (Nesh-binding protein) (NeshBP)	0.393	0.73135	1.50369	0.588508	0.358	0.72382	0.777781	-0.362563	0.0476	0.698645	1.65196	0.72418
Q86U10	60 kDa lysophospholipase	0.25	0.618207	2.3804	1.25121	0.548	0.814837	1.1548	0.207642	0.381	0.976648	1.74807	0.805761
Q86U17	Serpin A11	0.143	0.492917	1.70995	0.773954	0.0238	0.270725	1.40777	0.493416	0.167	0.848994	1.33178	0.413352
Q86U28	Iron-sulfur cluster assembly 2 homolog, mitochondrial	0.0357	0.310267	17.6835	4.14433	0.0878	0.418512	0.243142	-2.04013	0.167	0.848994	3.81278	1.93084
Q86UD1	Out at first protein homolog	0.25	0.618207	1.30875	0.388187	0.0238	0.270725	0.701325	-0.511844	0.714	1	1.24141	0.311977
Q86UX7-2	Isoform 2 of Fermitin family homolog 3 (Kindlin-3) (MIG2-like protein) (Unc-112-related protein 2)	0.571	0.843523	1.65846	0.729847	0.381	0.72382	0.422805	-1.24194	0.905	1	1.19312	0.254735
Q86VP6-2	Isoform 2 of Cullin-associated NEDD8-dissociated protein 1 (Cullin-associated and neddylation-dissociated protein 1) (TBP-interacting protein of 120 kDa A) (TBP-interacting protein 120A) (p120 CAND1)	0.571	0.843523	1.45588	0.541893	0.262	0.608214	0.526377	-0.925833	0.905	1	0.95285	-0.0696797
Q86VQ0	Lebercilin	0.786	0.944861	0.961865	-0.056094	0.548	0.814837	0.896983	-0.156848	0.548	1	0.875277	-0.192189
Q86VX9-3	Isoform 3 of Vacuolar fusion protein MON1 homolog A	1	1	0.814014	-0.296875	0.548	0.814837	1.33925	0.421422	0.905	1	0.93839	-0.0917399
Q86WG5	Myotubularin-related protein 13	0.143	0.492917	2.58307	1.36909	0.905	0.965475	0.999483	-0.000745816	0.905	1	0.999214	-0.00113486
Q86Y46	Keratin, type II cytoskeletal 73	0.393	0.73135	1.19642	0.258728	0.167	0.511684	1.48957	0.574893	0.905	1	1.38775	0.47275
Q86YZ3	Hornerin	0.549	0.843523	0.979762	-0.0294964	0.381	0.72382	1.28957	0.366891	0.364	0.976648	1.07264	0.101163
Q8IUL8	Cartilage intermediate layer protein 2	0.786	0.944861	0.865616	-0.2082	0.905	0.965475	1.00935	0.0134224	0.548	1	0.849163	-0.235886
Q8IVF2-3	Isoform 3 of Protein AHNAK2	1	1	1.00939	0.0134815	0.714	0.91901	1.10694	0.146581	0.905	1	1.09677	0.133265
Q8IVF4	Dynein axonemal heavy chain 10	0.25	0.618207	0.759475	-0.396926	0.905	0.965475	0.919705	-0.120757	0.905	1	0.803397	-0.315815
Q8IVW1-2	Isoform 2 of ADP-ribosylation factor-like protein 17 (ADP-ribosylation factor 7 variant)	0.571	0.843523	3.75184	1.9076	0.12	0.511684	3.28214	1.71464	0.358	0.976648	0.407148	-1.29637
Q8IVW4	Cyclin-dependent kinase-like 3	1	1	0.914457	-0.129012	0.381	0.72382	0.680379	-0.555589	0.714	1	0.833399	-0.262921
Q8IVW4-2	Isoform 2 of Cyclin-dependent kinase-like 3 (EC 2.7.11.22) (Serine/threonine-protein kinase NKIAMRE)	1	1	0.683049	-0.549939	0.548	0.814837	1.41678	0.502614	0.795	1	0.644329	-0.63413
Q8IW45	ATP-dependent (S)-NAD(P)H-hydrate dehydratase	0.143	0.492917	2.02909	1.02083	1	1	1.05916	0.0829217	1	1	1.14084	0.190095
Q8IXL6	Extracellular serine/threonine protein kinase FAM20C	0.786	0.944861	0.979847	-0.0293717	0.0952	0.418512	0.756531	-0.402529	0.0238	0.6188	0.690871	-0.533511
Q8IY49	Monocyte to macrophage differentiation factor 2	0.786	0.944861	1.1037	0.142344	0.905	0.965475	0.985052	-0.021728	0.714	1	0.959224	-0.0600608
Q8IZM9-2	Isoform 2 of Solute carrier family 38 member 6 (Amino acid transporter SLC38A6) (N-system amino acid transporter 1) (NAT-1)	0.571	0.843523	1.42795	0.513945	0.381	0.72382	1.42038	0.506273	0.381	0.976648	1.62455	0.700036
Q8IZP2	Putative protein FAM10A4	0.786	0.944861	1.25935	0.332674	0.154	0.511684	0.480438	-1.05758	0.905	1	1.05362	0.075356
Q8N1A0	Keratin-like protein KRT222	1	1	0.936495	-0.0946572	0.511	0.814837	1.4908	0.576091	0.0476	0.698645	2.32801	1.2191
Q8N1K5-4	Isoform 4 of Protein THEMIS (Thymocyte-expressed molecule involved in selection)	0.25	0.618207	2.5197	1.33325	0.0476	0.3332	3.20446	1.68008	0.548	1	1.20817	0.272818
Q8N2C3	DEP domain-containing protein 4	0.786	0.944861	0.85018	-0.23416	0.381	0.72382	0.407401	-1.29548	0.714	1	0.731008	-0.45204
Q8N2C7-4	Isoform 4 of Protein unc-80 homolog	0.653	0.944722	0.921383	-0.118127	0.381	0.72382	1.46344	0.549364	0.604	1	1.431	0.517027
Q8N335	Glycerol-3-phosphate dehydrogenase 1-like protein	0.786	0.944861	0.857691	-0.221469	0.905	0.965475	0.99199	-0.0116031	0.714	1	1.51061	0.595128
Q8N983-4	Isoform 4 of Large ribosomal subunit protein mL43 (39S ribosomal protein L43, mitochondrial) (L43mt) (MRP-L43) (Mitochondrial ribosomal protein bMRP36a)	1	1	1.1181	0.161045	1	1	1.25168	0.323861	0.364	0.976648	1.29217	0.369793
Q8NB59-4	Isoform 4 of Synaptotagmin-14 (Synaptotagmin XIV) (SytXIV)	0.571	0.843523	0.771322	-0.374595	0.262	0.608214	0.546925	-0.870586	0.905	1	0.904186	-0.145309
Q8NBP7	Proprotein convertase subtilisin/kexin type 9	0.25	0.618207	0.505734	-0.983549	0.905	0.965475	1.05857	0.0821152	0.905	1	0.971163	-0.0422143
Q8NBS9	Thioredoxin domain-containing protein 5	0.177	0.603258	2.1574	1.1093	0.714	0.91901	1.24885	0.320606	0.3	0.976648	1.55231	0.634412
Q8NC51-3	Isoform 3 of SERPINE1 mRNA-binding protein 1 (PAI1 RNA-binding protein 1) (PAI-RBP1) (Plasminogen activator inhibitor 1 RNA-binding protein)	1	1	1.05641	0.079172	1	1	0.95128	-0.0720576	0.3	0.976648	1.40791	0.493554
Q8NDH2	Coiled-coil domain-containing protein 168	0.786	0.944861	0.844704	-0.243483	1	1	0.868419	-0.203536	0.905	1	0.921729	-0.117585
Q8NDV7-5	Isoform 5 of Trinucleotide repeat-containing gene 6A protein (CAG repeat protein 26) (EMSY interactor protein) (GW182 autoantigen) (Protein GW1) (Glycine-tryptophan protein of 182 kDa)	0.453	0.826112	3.61324	1.85329	0.0952	0.418512	3.01764	1.59342	0.714	1	1.28986	0.367214
Q8NEM8-2	Isoform 2 of Cytosolic carboxypeptidase 3 (EC 3.4.17.-) (ATP/GTP-binding protein-like 3) (Protein deglutamylase CCP3)	0.786	0.944861	1.50445	0.589235	0.905	0.965475	0.828505	-0.271417	0.714	1	1.0549	0.0771035
Q8NER1-3	Isoform 3 of Transient receptor potential cation channel subfamily V member 1 (TrpV1) (Capsaicin receptor) (Osm-9-like TRP channel 1) (OTRPC1) (Vanilloid receptor 1)	0.786	0.944861	1.13363	0.180956	1	1	1.03016	0.042871	1	1	0.92299	-0.115613
Q8NF50-3	Isoform 3 of Dedicator of cytokinesis protein 8	0.571	0.843523	1.26829	0.342886	0.381	0.72382	1.4285	0.514499	0.548	1	1.36479	0.448676
Q8NF91	Nesprin-1	0.143	0.492917	2.0484	1.0345	0.548	0.814837	1.58694	0.666244	0.905	1	1.29717	0.375363
Q8NFL0	UDP-GlcNAc:betaGal beta-1,3-N-acetylglucosaminyltransferase 7	0.0357	0.310267	5.51601	2.46362	0.0238	0.270725	5.75065	2.52372	0.0238	0.6188	2.46644	1.30243
Q8NG04	Solute carrier family 26 member 10	0.393	0.73135	1.52512	0.608919	0.548	0.814837	1.75876	0.814555	0.795	1	1.37771	0.462277
Q8NHP1	Aflatoxin B1 aldehyde reductase member 4	0.393	0.73135	1.41746	0.503305	0.548	0.814837	0.62727	-0.672842	0.381	0.976648	0.593753	-0.752066
Q8NHV4-3	Isoform 3 of Protein NEDD1 (Neural precursor cell expressed developmentally down-regulated protein 1) (NEDD-1)	0.571	0.843523	0.853884	-0.227887	0.262	0.608214	0.478339	-1.0639	0.548	1	1.14457	0.194811
Q8TBY8-4	Isoform 4 of Polyamine-modulated factor 1-binding protein 1 (PMF-1-binding protein)	0.0357	0.310267	8.74432	3.12835	0.0952	0.418512	5.42093	2.43854	0.437	1	1.8315	0.873024
Q8TC59-2	Isoform 2 of Piwi-like protein 2 (EC 3.1.26.-) (Cancer/testis antigen 80) (CT80)	0.0714	0.413847	0.505059	-0.985477	0.0238	0.270725	0.480121	-1.05853	0.548	1	0.841296	-0.249315
Q8TDL5	BPI fold-containing family B member 1	0.0357	0.310267	1.78318	0.83445	0.262	0.608214	0.78946	-0.341063	0.714	1	1.15028	0.201986
Q8TDR0	TRAF3-interacting protein 1	1	1	1.03309	0.0469698	0.548	0.814837	0.681793	-0.552595	0.905	1	0.99079	-0.0133486
Q8TE73	Dynein axonemal heavy chain 5	0.453	0.826112	0.220973	-2.17806	0.381	0.72382	2.01357	1.00976	0.437	1	0.219377	-2.18852
Q8TEC5-2	Isoform 2 of E3 ubiquitin-protein ligase SH3RF2 (EC 2.3.2.27) (Heart protein phosphatase 1-binding protein) (HEPP1) (POSH-eliminating RING protein) (Protein phosphatase 1 regulatory subunit 39) (RING finger protein 158) (RING-type E3 ubiquitin transferase SH3RF2) (SH3 domain-containing RING finger protein 2)	0.453	0.826112	1.59357	0.672266	0.381	0.72382	1.54764	0.630073	1	1	1.17874	0.23724
Q8TEK3-1	Isoform 1 of Histone-lysine N-methyltransferase, H3 lysine-79 specific (EC 2.1.1.360) (DOT1-like protein) (Histone H3-K79 methyltransferase) (H3-K79-HMTase) (Lysine N-methyltransferase 4)	0.143	0.492917	0.566552	-0.81972	0.714	0.91901	0.889789	-0.168466	0.381	0.976648	0.778578	-0.361086
Q8WUA8	Tsukushi	0.786	0.944861	0.953392	-0.0688592	0.167	0.511684	0.793821	-0.333114	0.905	1	1.05134	0.0722228
Q8WUM4-2	Isoform 2 of Programmed cell death 6-interacting protein (PDCD6-interacting protein) (ALG-2-interacting protein 1) (ALG-2-interacting protein X) (Hp95)	0.143	0.492917	1.93695	0.95379	0.358	0.72382	1.56291	0.644238	0.604	1	1.37275	0.457065
Q8WVZ1-2	Isoform 2 of Palmitoyltransferase ZDHHC19 (EC 2.3.1.225) (Zinc finger DHHC domain-containing protein 19) (DHHC-19)	0.143	0.492917	1.38895	0.47399	0.905	0.965475	0.950086	-0.0738703	0.604	1	1.15313	0.205558
Q8WWA0	Intelectin-1	0.143	0.492917	3.89445	1.96142	0.167	0.511684	2.47836	1.30939	0.714	1	1.20192	0.265337
Q8WWL7	G2/mitotic-specific cyclin-B3	0.571	0.843523	1.44238	0.528456	0.548	0.814837	1.73368	0.793839	0.714	1	1.33321	0.414901
Q8WWZ8	Oncoprotein-induced transcript 3 protein	0.393	0.73135	1.26768	0.342193	0.905	0.965475	0.810095	-0.303838	0.548	1	1.10871	0.148888
Q8WXI7	Mucin-16	1	1	1.13415	0.181617	0.905	0.965475	1.41889	0.504762	0.714	1	1.2143	0.280126
Q8WZ42	Titin	0.393	0.73135	0.440144	-1.18395	0.905	0.965475	0.559254	-0.838425	0.714	1	0.537023	-0.896945
Q8WZ42-12	Isoform 12 of Titin (EC 2.7.11.1) (Connectin) (Rhabdomyosarcoma antigen MU-RMS-40.14)	0.393	0.73135	1.0817	0.113306	0.167	0.511684	1.15329	0.205752	0.548	1	1.08373	0.116001
Q92187	CMP-N-acetylneuraminate-poly-alpha-2,8-sialyltransferase	0.143	0.492917	2.1153	1.08087	0.0476	0.3332	2.80914	1.49013	0.437	1	1.73569	0.795506
Q92619	Rho GTPase-activating protein 45	0.571	0.843523	0.872023	-0.197562	0.905	0.965475	1.05222	0.0734393	0.714	1	1.03655	0.0517938
Q92698	DNA repair and recombination protein RAD54-like	1	1	1.18966	0.250547	0.262	0.608214	1.48083	0.566409	0.167	0.848994	1.78096	0.832659
Q92743	Serine protease HTRA1	0.786	0.944861	0.947982	-0.0770691	0.714	0.91901	1.081	0.112368	0.0476	0.698645	1.87536	0.90717
Q92769-3	Isoform 3 of Histone deacetylase 2 (HD2) (EC 3.5.1.98) (Protein deacylase HDAC2) (EC 3.5.1.-)	0.571	0.843523	1.32883	0.410162	0.0238	0.270725	2.29834	1.20059	0.0238	0.6188	2.65869	1.41071
Q92820	Gamma-glutamyl hydrolase	1	1	1.35582	0.43917	0.795	0.965475	1.2889	0.366143	0.548	1	1.35742	0.440869
Q92874	Deoxyribonuclease-1-like 2	0.786	0.944861	0.695632	-0.523604	0.262	0.608214	2.11654	1.08171	0.604	1	1.40064	0.486087
Q92887	ATP-binding cassette sub-family C member 2	1	1	0.355057	-1.49388	0.548	0.814837	0.383692	-1.38198	0.548	1	0.143451	-2.80137
Q92930	Ras-related protein Rab-8B	1	1	0.86995	-0.200996	0.0238	0.270725	0.343782	-1.54043	1	1	0.742576	-0.429389
Q92945	Far upstream element-binding protein 2	0.0714	0.413847	2.35943	1.23844	0.905	0.965475	0.983721	-0.0236782	0.0238	0.6188	2.14454	1.10067
Q92954-2	Isoform 2 of Proteoglycan 4 (Lubricin) (Megakaryocyte-stimulating factor) (Superficial zone proteoglycan) [Cleaved into: Proteoglycan 4 C-terminal part]	0.143	0.492917	1.65741	0.728928	0.381	0.72382	1.65993	0.731121	0.548	1	1.03394	0.0481532
Q92954-3	Isoform 3 of Proteoglycan 4 (Lubricin) (Megakaryocyte-stimulating factor) (Superficial zone proteoglycan) [Cleaved into: Proteoglycan 4 C-terminal part]	0.0357	0.310267	2.39939	1.26267	0.0238	0.270725	2.0771	1.05457	0.905	1	1.04054	0.0573283
Q92954-6	Isoform 6 of Proteoglycan 4 (Lubricin) (Megakaryocyte-stimulating factor) (Superficial zone proteoglycan) [Cleaved into: Proteoglycan 4 C-terminal part]	0.0357	0.310267	5.77178	2.52902	0.0238	0.270725	6.08518	2.6053	0.12	0.848994	1.68092	0.749254
Q96C45	Serine/threonine-protein kinase ULK4	0.786	0.944861	0.251855	-1.98934	0.905	0.965475	0.21317	-2.22992	0.381	0.976648	0.0734918	-3.76627
Q96DY7	Mdm2-binding protein	0.143	0.492917	2.13078	1.09138	0.0238	0.270725	1.94825	0.962179	0.262	0.924109	1.62312	0.698774
Q96GE6-5	Isoform 5 of Calmodulin-like protein 4 (Serologically defined breast cancer antigen NY-BR-20)	1	1	0.359802	-1.47472	1	1	0.702997	-0.508411	0.604	1	0.480139	-1.05848
Q96HR3-2	Isoform 2 of Mediator of RNA polymerase II transcription subunit 30 (Mediator complex subunit 30) (TRAP/Mediator complex component TRAP25) (Thyroid hormone receptor-associated protein 6) (Thyroid hormone receptor-associated protein complex 25 kDa component) (Trap25)	0.25	0.618207	0.855331	-0.225445	0.714	0.91901	1.06408	0.0896028	0.548	1	1.10261	0.140925
Q96HZ4-2	Isoform 2 of Transcription cofactor HES-6 (C-HAIRY1) (Class B basic helix-loop-helix protein 41) (bHLHb41) (Hairy and enhancer of split 6)	0.0714	0.413847	2.42565	1.27837	0.0476	0.3332	1.92434	0.944365	0.905	1	1.20132	0.264616
Q96IY4	Carboxypeptidase B2	0.571	0.843523	0.802832	-0.316829	0.548	0.814837	0.815172	-0.294824	0.714	1	0.973318	-0.0390162
Q96JG6-3	Isoform 3 of Syndetin (Coiled-coil domain-containing protein 132) (EARP/GARPII complex subunit VPS50)	0.571	0.843523	0.795116	-0.330762	1	1	1.05256	0.0738976	1	1	1.08085	0.112163
Q96JG8-4	Isoform 4 of Melanoma-associated antigen D4 (MAGE-D4 antigen) (MAGE-E1 antigen)	0.25	0.618207	1.432	0.518032	0.548	0.814837	1.31911	0.39956	0.0952	0.848994	1.77003	0.823775
Q96KN2	Beta-Ala-His dipeptidase	0.571	0.843523	0.779394	-0.359576	0.381	0.72382	0.634752	-0.655736	1	1	0.833675	-0.262443
Q96KP4	Cytosolic non-specific dipeptidase	0.359	0.73135	1.83453	0.875408	0.243	0.608214	1.93938	0.955596	0.0275	0.658553	5.11022	2.35339
Q96LL9	DnaJ homolog subfamily C member 30, mitochondrial	1	1	0.98231	-0.0257499	0.548	0.814837	0.905998	-0.14242	0.905	1	0.92219	-0.116864
Q96M27-2	Isoform 2 of Protein PRRC1 (Proline-rich and coiled-coil-containing protein 1)	0.0357	0.310267	8.03883	3.00699	0.0952	0.418512	6.37658	2.67278	0.604	1	1.26264	0.336439
Q96M86	Dynein heavy chain domain-containing protein 1	0.0357	0.310267	1.67661	0.745549	0.0238	0.270725	1.78912	0.839247	0.0238	0.6188	1.81071	0.856553
Q96MH7	Uncharacterized protein C5orf34	0.25	0.618207	1.63127	0.706	0.714	0.91901	1.1885	0.249144	0.604	1	1.45054	0.536593
Q96MT7	Cilia- and flagella-associated protein 44	1	1	1.16847	0.224618	0.0952	0.418512	2.16306	1.11307	0.0952	0.848994	2.0474	1.03379
Q96PD2	Discoidin, CUB and LCCL domain-containing protein 2	0.0357	0.310267	0.606919	-0.720423	0.0952	0.418512	0.605407	-0.724022	0.0952	0.848994	0.65674	-0.606607
Q96PD5	N-acetylmuramoyl-L-alanine amidase	0.0714	0.413847	0.623377	-0.681824	0.167	0.511684	0.617553	-0.695365	0.0952	0.848994	0.5442	-0.877791
Q96PS1	FANCD2 opposite strand protein	0.571	0.843523	0.82315	-0.280773	0.905	0.965475	1.10052	0.13819	0.548	1	0.8405	-0.25068
Q96Q89	Kinesin-like protein KIF20B	0.571	0.843523	0.777228	-0.36359	0.381	0.72382	0.832237	-0.264934	0.714	1	0.666466	-0.585396
Q96QE3-2	Isoform 2 of ATPase family AAA domain-containing protein 5 (Chromosome fragility-associated gene 1 protein)	0.0357	0.310267	3.22786	1.69058	0.167	0.511684	1.47493	0.560642	0.548	1	1.1437	0.193712
Q96QT4	Transient receptor potential cation channel subfamily M member 7	0.571	0.843523	0.556554	-0.845406	0.548	0.814837	0.681418	-0.553389	0.548	1	0.727545	-0.458892
Q96QV6	Histone H2A type 1-A	0.453	0.826112	0.623325	-0.681943	0.548	0.814837	0.82775	-0.272733	0.548	1	0.88886	-0.169972
Q96RL7-3	Isoform 3 of Intermembrane lipid transfer protein VPS13A (Chorea-acanthocytosis protein) (Chorein) (Vacuolar protein sorting-associated protein 13A)	0.786	0.944861	1.28287	0.359376	0.262	0.608214	0.595901	-0.746854	0.905	1	1.04581	0.0646262
Q96S96	Phosphatidylethanolamine-binding protein 4	0.786	0.944861	0.861095	-0.215755	0.905	0.965475	0.85934	-0.218699	0.714	1	0.833117	-0.26341
Q99466	Neurogenic locus notch homolog protein 4	0.786	0.944861	0.49609	-1.01133	0.548	0.814837	1.12126	0.165124	1	1	0.60389	-0.727643
Q99536	Synaptic vesicle membrane protein VAT-1 homolog	0.0714	0.413847	2.04435	1.03165	0.714	0.91901	0.750333	-0.414398	0.548	1	1.17992	0.238693
Q99542	Matrix metalloproteinase-19	0.0714	0.413847	2.8907	1.53142	0.167	0.511684	1.77142	0.824907	0.0238	0.6188	2.00473	1.00341
Q99704-2	Isoform 2 of Docking protein 1 (Downstream of tyrosine kinase 1) (p62(dok)) (pp62)	0.294	0.717265	1.70896	0.773116	0.262	0.608214	1.84766	0.885702	0.548	1	1.31307	0.392942
Q99715-4	Isoform 4 of Collagen alpha-1(XII) chain	1	1	0.988258	-0.0170403	0.905	0.965475	0.979667	-0.0296372	0.905	1	1.10257	0.140874
Q99814	Endothelial PAS domain-containing protein 1	0.393	0.73135	0.338561	-1.56251	0.262	0.608214	0.252727	-1.98435	0.548	1	0.468136	-1.095
Q99829	Copine-1	0.0357	0.310267	4.36031	2.12443	0.694	0.91901	0.923586	-0.114682	1	1	1.12796	0.173718
Q99877	Histone H2B type 1-N	0.0357	0.310267	9.37651	3.22905	0.381	0.72382	0.764684	-0.387064	0.548	1	1.53923	0.622206
Q99878	Histone H2A type 1-J	0.0357	0.310267	9.84103	3.29881	1	1	1.49542	0.580551	0.437	1	2.18079	1.12485
Q99880	Histone H2B type 1-L	0.0357	0.310267	11.5451	3.52921	0.548	0.814837	1.24796	0.319574	0.381	0.976648	2.58941	1.37262
Q99969	Retinoic acid receptor responder protein 2	0.393	0.73135	0.852244	-0.230662	0.262	0.608214	1.32842	0.409712	1	1	0.975851	-0.0352678
Q9BQG2	NAD-capped RNA hydrolase NUDT12	0.571	0.843523	0.758149	-0.399446	0.548	0.814837	1.30819	0.387577	0.714	1	1.08266	0.114577
Q9BTC0	Death-inducer obliterator 1	0.0357	0.310267	56.9568	5.8318	0.0238	0.270725	43.8331	5.45395	0.167	0.848994	8.47855	3.08382
Q9BV73-2	Isoform 2 of Centrosome-associated protein CEP250 (250 kDa centrosomal protein) (Cep250) (Centrosomal Nek2-associated protein 1) (C-Nap1) (Centrosomal protein 2)	0.25	0.618207	0.652931	-0.614998	0.262	0.608214	0.792961	-0.334678	0.905	1	0.974717	-0.0369441
Q9BVA1	Tubulin beta-2B chain	0.571	0.843523	0.811943	-0.300549	0.0476	0.3332	0.365959	-1.45024	0.905	1	1.04947	0.0696617
Q9BWN1	Proline-rich protein 14	0.0358	0.310267	4.34844	2.1205	0.0878	0.418512	3.84789	1.94407	0.0275	0.658553	18.2696	4.19137
Q9BWP8-9	Isoform 9 of Collectin-11 (Collectin kidney protein 1) (CL-K1)	0.393	0.73135	0.716512	-0.480938	0.548	0.814837	0.716262	-0.48144	0.714	1	0.868277	-0.203773
Q9BX66-2	Isoform 2 of Sorbin and SH3 domain-containing protein 1 (Ponsin) (SH3 domain protein 5) (SH3P12) (c-Cbl-associated protein) (CAP)	0.786	0.944861	1.0154	0.0220507	0.548	0.814837	0.733006	-0.448104	0.548	1	0.583256	-0.777798
Q9BXN1	Asporin	0.571	0.843523	0.933206	-0.099733	0.714	0.91901	0.861077	-0.215786	0.714	1	1.17951	0.238189
Q9BXR6	Complement factor H-related protein 5	0.393	0.73135	1.25914	0.332433	0.167	0.511684	1.52907	0.612653	1	1	0.936118	-0.0952376
Q9BXS5-2	Isoform 2 of AP-1 complex subunit mu-1 (AP-mu chain family member mu1A) (Adaptor protein complex AP-1 subunit mu-1) (Adaptor-related protein complex 1 subunit mu-1) (Clathrin assembly protein complex 1 mu-1 medium chain 1) (Clathrin coat assembly protein AP47) (Clathrin coat-associated protein AP47) (Golgi adaptor HA1/AP1 adaptin mu-1 subunit) (Mu-adaptin 1) (Mu1A-adaptin)	0.786	0.944861	0.839261	-0.252808	0.381	0.72382	0.160449	-2.63981	1	1	2.11459	1.08038
Q9GZS9-2	Isoform 2 of Carbohydrate sulfotransferase 5 (EC 2.8.2.-) (Galactose/N-acetylglucosamine/N-acetylglucosamine 6-O-sulfotransferase 4-alpha) (GST4-alpha) (Intestinal N-acetylglucosamine-6-O-sulfotransferase) (I-GlcNAc6ST) (Intestinal GlcNAc-6-sulfotransferase) (hIGn6ST) (N-acetylglucosamine 6-O-sulfotransferase 3) (GlcNAc6ST-3) (Gn6st-3)	0.786	0.944861	1.17013	0.226671	0.548	0.814837	0.9679	-0.0470695	0.905	1	0.788933	-0.342025
Q9H0R5-4	Isoform 4 of Guanylate-binding protein 3 (EC 3.6.5.-) (GTP-binding protein 3) (GBP-3) (Guanine nucleotide-binding protein 3)	0.25	0.618207	4.42463	2.14556	0.0238	0.270725	2.50086	1.32242	0.0238	0.6188	9.43775	3.23844
Q9H0U4	Ras-related protein Rab-1B	0.0357	0.310267	1.80654	0.853229	0.0476	0.3332	0.590199	-0.760726	0.548	1	1.20516	0.269228
Q9H1K0	Rabenosyn-5	0.653	0.944722	3.41631	1.77244	0.381	0.72382	3.93359	1.97585	0.437	1	6.15022	2.62064
Q9H2H8-2	Isoform 2 of Peptidyl-prolyl cis-trans isomerase-like 3 (PPIase) (EC 5.2.1.8) (Cyclophilin J) (CyPJ) (Cyclophilin-like protein PPIL3) (Rotamase PPIL3)	0.764	0.944861	0.953312	-0.0689796	0.714	0.91901	1.10755	0.147366	0.548	1	1.08607	0.119123
Q9H4G4	Golgi-associated plant pathogenesis-related protein 1	0.393	0.73135	1.62729	0.702469	0.548	0.814837	1.07465	0.103869	0.905	1	1.36402	0.447864
Q9H4M9	EH domain-containing protein 1	0.25	0.618207	2.1442	1.10044	0.0238	0.270725	2.80827	1.48968	0.0238	0.6188	2.3827	1.2526
Q9H5H4	Zinc finger protein 768	1	1	1.21397	0.27973	0.0476	0.3332	0.553618	-0.853038	0.548	1	0.758125	-0.399492
Q9H5V9	STING ER exit protein	1	1	1.12915	0.175232	0.548	0.814837	0.928281	-0.107366	0.437	1	0.847742	-0.238302
Q9H6I2	Transcription factor SOX-17	0.393	0.73135	0.572756	-0.804007	0.0238	0.270725	0.488671	-1.03306	0.548	1	0.631257	-0.6637
Q9HAU0	Pleckstrin homology domain-containing family A member 5	0.786	0.944861	1.41529	0.5011	1	1	0.837426	-0.255967	1	1	0.731942	-0.450199
Q9HB71	Calcyclin-binding protein	0.143	0.492917	0.56907	-0.813322	0.381	0.72382	0.691777	-0.53162	1	1	1.1658	0.221322
Q9HBI1	Beta-parvin	0.571	0.843523	0.565004	-0.823667	0.381	0.72382	0.538539	-0.892877	0.381	0.976648	0.497815	-1.00632
Q9HCB6	Spondin-1	0.393	0.73135	1.35916	0.442716	1	1	1.11714	0.159813	0.795	1	1.15585	0.208954
Q9HCH5-11	Isoform 11 of Synaptotagmin-like protein 2 (Breast cancer-associated antigen SGA-72M) (Exophilin-4)	0.143	0.492917	2.99176	1.581	0.195	0.593478	2.07362	1.05215	0.167	0.848994	2.24403	1.16609
Q9HCH5-13	Isoform 13 of Synaptotagmin-like protein 2 (Breast cancer-associated antigen SGA-72M) (Exophilin-4)	1	1	0.399299	-1.32446	1	1	0.812078	-0.300309	1	1	0.826199	-0.275438
Q9HCK1	DBF4-type zinc finger-containing protein 2	0.0714	0.413847	2.26264	1.17801	0.262	0.608214	1.88784	0.916734	0.714	1	0.847795	-0.238213
Q9HDC9	Adipocyte plasma membrane-associated protein	0.25	0.618207	1.28638	0.363312	1	1	0.983765	-0.0236141	1	1	1.15576	0.208847
Q9HDC9-2	Isoform 2 of Adipocyte plasma membrane-associated protein (Protein BSCv)	0.0357	0.310267	2.40811	1.2679	0.0238	0.270725	2.02864	1.02051	0.0476	0.698645	2.13856	1.09664
Q9NPC4	Lactosylceramide 4-alpha-galactosyltransferase	1	1	0.990594	-0.0136336	0.0952	0.418512	0.597479	-0.743041	0.167	0.848994	0.761047	-0.393943
Q9NQ38-3	Isoform 3 of Serine protease inhibitor Kazal-type 5 (Lympho-epithelial Kazal-type-related inhibitor) (LEKTI) [Cleaved into: Hemofiltrate peptide HF6478; Hemofiltrate peptide HF7665]	0.549	0.843523	0.895319	-0.159527	1	1	1.06558	0.0916412	0.548	1	1.26537	0.339564
Q9NQ79-2	Isoform 2 of Cartilage acidic protein 1 (68 kDa chondrocyte-expressed protein) (CEP-68) (ASPIC)	0.653	0.944722	1.25176	0.323957	0.548	0.814837	1.16774	0.22372	1	1	0.79945	-0.32292
Q9NQ79-3	Isoform 3 of Cartilage acidic protein 1 (68 kDa chondrocyte-expressed protein) (CEP-68) (ASPIC)	0.786	0.944861	1.25777	0.330863	0.548	0.814837	1.23662	0.306407	0.905	1	0.924668	-0.112993
Q9NQX4	Unconventional myosin-Vc	0.0714	0.413847	1.36157	0.445273	0.548	0.814837	1.11742	0.160176	0.0238	0.6188	1.44017	0.526241
Q9NR82-5	Isoform 5 of Potassium voltage-gated channel subfamily KQT member 5 (KQT-like 5) (Potassium channel subunit alpha KvLQT5) (Voltage-gated potassium channel subunit Kv7.5)	0.393	0.73135	1.59991	0.677994	0.548	0.814837	1.74678	0.804699	0.604	1	1.40137	0.486836
Q9NRN5	Olfactomedin-like protein 3	0.786	0.944861	1.16729	0.223164	0.905	0.965475	1.06013	0.0842452	1	1	0.899936	-0.152106
Q9NTK5-3	Isoform 3 of Obg-like ATPase 1 (DNA damage-regulated overexpressed in cancer 45) (DOC45) (GTP-binding protein 9)	1	1	0.133316	-2.90707	0.714	0.91901	0.162935	-2.61763	0.548	1	0.0969934	-3.36597
Q9NVX7-2	Isoform 2 of Kelch repeat and BTB domain-containing protein 4 (BTB and kelch domain-containing protein 4)	0.571	0.843523	1.1097	0.150168	0.262	0.608214	1.77945	0.831435	0.795	1	1.00312	0.00449485
Q9NY65	Tubulin alpha-8 chain	1	1	1.02598	0.0370024	0.262	0.608214	0.737471	-0.439343	0.548	1	0.742941	-0.428681
Q9NY97	N-acetyllactosaminide beta-1,3-N-acetylglucosaminyltransferase 2	0.571	0.843523	1.1936	0.255324	0.262	0.608214	0.694703	-0.525532	0.548	1	1.55806	0.639752
Q9NZP8	Complement C1r subcomponent-like protein	0.786	0.944861	1.12655	0.171911	0.905	0.965475	1.17902	0.237583	0.905	1	1.06442	0.0900716
Q9UBP8	Kidney-associated antigen 1	1	1	1.00497	0.00715436	1	1	1.0231	0.0329489	0.381	0.976648	0.709439	-0.49525
Q9UBQ6	Exostosin-like 2	0.786	0.944861	1.21948	0.286267	0.262	0.608214	0.592033	-0.75625	0.381	0.976648	0.608238	-0.717292
Q9UBV8	Peflin	0.0357	0.310267	1.93802	0.954586	1	1	1.13946	0.188346	0.167	0.848994	1.81298	0.858362
Q9UBX1	Cathepsin F	0.786	0.944861	0.844072	-0.244561	0.714	0.91901	1.25079	0.322835	0.714	1	1.15201	0.204148
Q9UDV7-2	Isoform 2 of Zinc finger protein 282 (HTLV-I U5RE-binding protein 1) (HUB-1)	0.786	0.944861	1.12935	0.175496	0.381	0.72382	1.40468	0.490239	0.714	1	1.19841	0.261124
Q9UHG3	Prenylcysteine oxidase 1	0.25	0.618207	0.830353	-0.268203	0.0238	0.270725	0.635884	-0.653165	0.0952	0.848994	0.790131	-0.339836
Q9UJH8	Meteorin	0.881	1	1.10776	0.147643	0.714	0.91901	1.29211	0.369726	0.714	1	1.05372	0.0754939
Q9UK55	Protein Z-dependent protease inhibitor	0.786	0.944861	0.73056	-0.452925	0.548	0.814837	0.629801	-0.667032	0.381	0.976648	0.526029	-0.926785
Q9UKJ3	G patch domain-containing protein 8	0.571	0.843523	1.38177	0.466518	1	1	0.76191	-0.392308	0.714	1	1.06329	0.0885404
Q9UKP4	A disintegrin and metalloproteinase with thrombospondin motifs 7	0.571	0.843523	1.57909	0.659095	0.167	0.511684	2.27149	1.18364	0.12	0.848994	2.37458	1.24767
Q9UKX2	Myosin-2	0.571	0.843523	0.879772	-0.184799	0.905	0.965475	1.0445	0.0628142	0.714	1	1.0785	0.109032
Q9UKX3	Myosin-13	0.571	0.843523	1.09169	0.126558	0.0238	0.270725	1.54407	0.626738	0.0238	0.6188	1.35004	0.433002
Q9UL26	Ras-related protein Rab-22A	0.786	0.944861	1.20835	0.273034	0.381	0.72382	1.35979	0.443387	0.548	1	1.29213	0.36975
Q9UL46	Proteasome activator complex subunit 2	0.143	0.492917	2.18551	1.12797	0.905	0.965475	0.816255	-0.292908	0.0952	0.848994	2.04966	1.03538
Q9ULV4-2	Isoform 2 of Coronin-1C (Coronin-3) (hCRNN4)	0.143	0.492917	0.604854	-0.72534	0.0476	0.3332	0.492016	-1.02322	0.381	0.976648	0.827839	-0.272578
Q9UM82	Spermatogenesis-associated protein 2	0.393	0.73135	2.29528	1.19867	0.262	0.608214	1.6274	0.702566	1	1	0.957099	-0.0632602
Q9UNW1	Multiple inositol polyphosphate phosphatase 1	0.786	0.944861	0.916429	-0.125905	0.381	0.72382	0.734162	-0.445829	0.262	0.924109	1.81382	0.859032
Q9UNW1-3	Isoform 3 of Multiple inositol polyphosphate phosphatase 1 (EC 3.1.3.62) (2,3-bisphosphoglycerate 3-phosphatase) (2,3-BPG phosphatase) (EC 3.1.3.80)	0.786	0.944861	0.961141	-0.0571797	0.548	0.814837	0.9746	-0.0371179	0.167	0.848994	1.20363	0.267388
Q9UNW1-4	Isoform 4 of Multiple inositol polyphosphate phosphatase 1 (EC 3.1.3.62) (2,3-bisphosphoglycerate 3-phosphatase) (2,3-BPG phosphatase) (EC 3.1.3.80)	1	1	0.891207	-0.166167	0.548	0.814837	0.788028	-0.343682	0.0238	0.6188	2.01953	1.01402
Q9UNZ2-5	Isoform 5 of NSFL1 cofactor p47 (UBX domain-containing protein 2C) (p97 cofactor p47)	1	1	1.62355	0.699152	0.0919	0.418512	0.228346	-2.13071	0.714	1	0.628843	-0.669229
Q9UPR0	Inactive phospholipase C-like protein 2	1	1	1.41206	0.497798	0.795	0.965475	1.19325	0.2549	0.3	0.976648	1.51073	0.595249
Q9UPS8	Ankyrin repeat domain-containing protein 26	1	1	1.48944	0.574774	0.714	0.91901	1.26641	0.340745	0.714	1	1.40665	0.492264
Q9UPV9	Trafficking kinesin-binding protein 1	0.571	0.843523	0.727704	-0.458576	0.905	0.965475	0.328862	-1.60445	0.905	1	0.599032	-0.739294
Q9UQ35-2	Isoform 2 of Serine/arginine repetitive matrix protein 2 (300 kDa nuclear matrix antigen) (Serine/arginine-rich splicing factor-related nuclear matrix protein of 300 kDa) (SR-related nuclear matrix protein of 300 kDa) (Ser/Arg-related nuclear matrix protein of 300 kDa) (Splicing coactivator subunit SRm300) (Tax-responsive enhancer element-binding protein 803) (TaxREB803)	0.453	0.826112	0.799004	-0.323725	0.714	0.91901	1.32358	0.404442	0.714	1	0.926256	-0.110517
Q9Y262	Eukaryotic translation initiation factor 3 subunit L	0.453	0.826112	2.55058	1.35083	0.0476	0.3332	2.67968	1.42206	1	1	1.13522	0.182976
Q9Y276	Mitochondrial chaperone BCS1	0.393	0.73135	1.61104	0.687989	0.0952	0.418512	1.77308	0.826257	0.12	0.848994	1.86663	0.900436
Q9Y279	V-set and immunoglobulin domain-containing protein 4	0.222	0.618207	3.29684	1.72109	0.0275	0.284375	3.11104	1.6374	0.149	0.848994	2.18341	1.12659
Q9Y2H2-4	Isoform 4 of Phosphatidylinositide phosphatase SAC2 (EC 3.1.3.25) (Inositol polyphosphate 5-phosphatase F) (Sac domain-containing inositol phosphatase 2) (Sac domain-containing phosphoinositide 4-phosphatase 2) (hSAC2)	1	1	1.1626	0.217352	0.905	0.965475	0.938589	-0.0914344	1	1	1.01463	0.0209471
Q9Y2H6-2	Isoform 2 of Fibronectin type-III domain-containing protein 3A (Human gene expressed in odontoblasts)	0.786	0.944861	0.902089	-0.148658	0.167	0.511684	0.686649	-0.542356	0.167	0.848994	0.801194	-0.319776
Q9Y2I9	TBC1 domain family member 30	0.177	0.603258	2.9879	1.57913	0.167	0.511684	2.58715	1.37137	0.511	1	2.75468	1.46188
Q9Y2L1	Exosome complex exonuclease RRP44	0.541	0.843523	0.471838	-1.08364	1	1	0.766729	-0.383211	0.905	1	1.04705	0.0663288
Q9Y2V2	Calcium-regulated heat-stable protein 1	1	1	0.947735	-0.0774445	0.243	0.608214	0.154958	-2.69005	0.714	1	0.533691	-0.905923
Q9Y375	Complex I intermediate-associated protein 30, mitochondrial	0.0714	0.413847	0.622776	-0.683215	0.262	0.608214	0.817988	-0.289849	1	1	1.02275	0.0324529
Q9Y490	Talin-1	0.393	0.73135	0.688569	-0.538326	0.0238	0.270725	0.227714	-2.1347	0.548	1	0.804772	-0.313348
Q9Y4G6	Talin-2	0.25	0.618207	0.655925	-0.608396	0.0238	0.270725	0.22231	-2.16935	0.714	1	0.790533	-0.339102
Q9Y4L1	Hypoxia up-regulated protein 1	0.786	0.944861	0.750519	-0.414039	0.905	0.965475	0.893338	-0.162723	1	1	1.05944	0.0833072
Q9Y570-3	Isoform 3 of Protein phosphatase methylesterase 1 (PME-1) (EC 3.1.1.89)	0.25	0.618207	2.55568	1.35371	0.0238	0.270725	3.00922	1.58939	0.12	0.848994	2.83914	1.50545
Q9Y572	Receptor-interacting serine/threonine-protein kinase 3	0.143	0.492917	2.09026	1.06368	0.167	0.511684	2.04842	1.03451	0.548	1	1.46605	0.551933
Q9Y5C1	Angiopoietin-related protein 3	0.0714	0.413847	1.99108	0.993548	1	1	1.01996	0.0285065	0.714	1	1.06479	0.0905625
Q9Y5W8	Sorting nexin-13	1	1	1.01113	0.0159706	0.714	0.91901	1.45688	0.542882	0.0952	0.848994	1.48965	0.574976
Q9Y623	Myosin-4	0.786	0.944861	1.24584	0.31712	0.0476	0.3332	2.00129	1.00093	0.0476	0.698645	2.03069	1.02197
Q9Y696	Chloride intracellular channel protein 4	0.0357	0.310267	6.1165	2.61271	0.0476	0.3332	6.20307	2.63298	0.604	1	1.47936	0.564976
Q9Y6N8	Cadherin-10	0.393	0.73135	1.39167	0.476816	0.0952	0.418512	2.01695	1.01218	0.381	0.976648	1.46427	0.550178
Q9Y6Z7	Collectin-10	0.393	0.73135	0.699909	-0.514761	0.262	0.608214	0.633448	-0.658703	0.905	1	0.960894	-0.057551

## Sheet: Supplementary Table 3
Supplementary Table 3: Statistical comparisons between the preterminal group and the pre-irradiation and post-irradiation time points (days 1, 13, and 25).
		Preterminal vs. Pre-Irradiation				Day 1 vs. Preterminal				Day 13 vs. Preterminal				Day 25 vs. Preterminal
UniprotID	Protein Description	P-value	FDR	Fold Change	log2(FC)	P-value	FDR	Fold Change	log2(FC)	P-value	FDR	Fold Change	log2(FC)	P-value	FDR	Fold Change	log2(FC)
A0A075B6I3	Probable non-functional immunoglobulin lambda variable 11-55	0.376	0.776119	5.6512	2.49856	0.393	0.905392	2.88364	1.52789	0.262	0.697135	1.78909	0.839223	0.381	0.791575	2.61001	1.38405
A0A075B6I9	Immunoglobulin lambda variable 7-46	0.184	0.610738	3.42528	1.77622	1	1	1.12428	0.169007	0.0952	0.500763	2.27367	1.18502	0.0476	0.52188	2.62432	1.39195
A0A075B6J2	Probable non-functional immunoglobulin lambda variable 2-33	0.2	0.610738	0.302905	-1.72306	1	1	0.991699	-0.0120263	0.381	0.731456	0.484607	-1.04511	0.548	0.81617	0.399625	-1.32328
A0A075B6K5	Immunoglobulin lambda variable 3-9	0.7	0.90099	1.83166	0.87315	0.393	0.905392	2.12069	1.08453	0.714	0.880407	1.52682	0.610527	0.548	0.81617	1.47976	0.56536
A0A075B6P5	Immunoglobulin kappa variable 2-28	0.7	0.90099	0.782377	-0.354064	0.786	0.95623	1.28758	0.36466	0.381	0.731456	1.55194	0.634071	0.381	0.791575	1.73446	0.794486
A0A075B6R9	Probable non-functional immunoglobulin kappa variable 2D-24	0.7	0.90099	0.858658	-0.219845	0.0714	0.58945	0.458917	-1.1237	0.167	0.625391	0.687697	-0.540155	0.548	0.81617	0.780875	-0.356836
A0A075B6S5	Immunoglobulin kappa variable 1-27	1	1	0.989326	-0.0154826	0.786	0.95623	0.913238	-0.130936	1	1	0.969972	-0.0439856	0.697	0.881601	1.09247	0.127597
A0A087WSY4	Immunoglobulin heavy variable 4-30-2	1	1	1.18124	0.240298	1	1	1.22215	0.289417	0.381	0.731456	1.53623	0.61939	0.714	0.881601	1.16756	0.223499
A0A087WSY6	Immunoglobulin kappa variable 3D-15	0.1	0.514124	1.49168	0.576941	0.571	0.911596	0.342989	-1.54377	1	1	1.13046	0.176916	0.262	0.722485	0.475977	-1.07104
A0A0A0MRZ8	Immunoglobulin kappa variable 3D-11	0.4	0.776119	0.513149	-0.962551	0.25	0.865019	0.446387	-1.16363	1	1	1.01835	0.0262388	0.167	0.666535	0.582138	-0.780567
A0A0A0MS15	Immunoglobulin heavy variable 3-49	1	1	0.902888	-0.147381	1	1	0.999264	-0.00106245	0.548	0.809545	1.26864	0.343279	0.905	0.980417	1.0384	0.054367
A0A0A0MT36	Immunoglobulin kappa variable 6D-21	0.1	0.514124	3.16734	1.66327	0.786	0.95623	1.38704	0.472009	0.905	0.954287	1.17806	0.236409	0.262	0.722485	2.28888	1.19464
A0A0B4J1V0	Immunoglobulin heavy variable 3-15	1	1	1.13212	0.179028	1	1	1.11434	0.156183	0.381	0.731456	1.54658	0.629083	0.262	0.722485	1.66775	0.737907
A0A0B4J1V6	Immunoglobulin heavy variable 3-73	0.4	0.776119	1.82857	0.870717	1	1	1.02721	0.0387272	0.548	0.809545	1.35349	0.436683	0.262	0.722485	1.47961	0.565214
A0A0B4J1Y9	Immunoglobulin heavy variable 3-72	0.7	0.90099	1.49779	0.582834	0.393	0.905392	1.65121	0.723527	0.381	0.731456	1.63856	0.712433	0.0952	0.569947	2.44663	1.2908
A0A0B4J2D5-2	Isoform 2 of Putative glutamine amidotransferase-like class 1 domain-containing protein 3B, mitochondrial	1	1	1.145	0.195349	1	1	1.02344	0.0334326	0.795	0.954287	1.26041	0.333893	0.905	0.980417	0.931163	-0.102894
A0A0C4DH25	Immunoglobulin kappa variable 3D-20	0.7	0.90099	1.67609	0.745096	0.571	0.911596	1.17357	0.230899	0.262	0.697135	2.0286	1.02048	0.381	0.791575	1.69604	0.762173
A0A0C4DH34	Immunoglobulin heavy variable 4-28	1	1	0.944945	-0.0816978	1	1	0.497087	-1.00843	0.437	0.809545	0.699554	-0.515494	0.905	0.980417	0.801772	-0.318737
A0A0C4DH38	Immunoglobulin heavy variable 5-51	0.1	0.514124	2.86788	1.51998	0.393	0.905392	0.86059	-0.216602	0.0476	0.500763	1.53554	0.618746	0.0238	0.43316	2.4387	1.28611
A0A0C4DH67	Immunoglobulin kappa variable 1-8	0.7	0.90099	0.974573	-0.0371575	0.786	0.95623	0.990558	-0.0136868	0.548	0.809545	0.941025	-0.0876949	0.905	0.980417	0.99736	-0.00381307
A0A0J9YX35	Immunoglobulin heavy variable 3-64D	0.4	0.776119	0.577446	-0.792243	0.786	0.95623	0.875254	-0.192227	0.548	0.809545	1.01352	0.0193677	0.714	0.881601	0.968585	-0.04605
A0A0J9YXQ4	Paraneoplastic antigen Ma6E	0.1	0.514124	2.9982	1.5841	0.786	0.95623	1.19971	0.262686	0.905	0.954287	0.956607	-0.064002	0.262	0.722485	1.69993	0.765473
A0A494C071	PWWP domain-containing DNA repair factor 4	0.7	0.90099	0.428931	-1.22118	0.786	0.95623	0.929925	-0.104814	0.167	0.625391	1.20436	0.268272	0.905	0.980417	0.896998	-0.156823
A0AVI4	E3 ubiquitin-protein ligase TM129	0.1	0.514124	3.77243	1.9155	0.393	0.905392	1.34941	0.432331	0.0238	0.500763	2.42818	1.27988	1	1	1.35598	0.439338
A0FGR9-2	Isoform 2 of Extended synaptotagmin-3 (E-Syt3) (Chr3Syt)	0.4	0.776119	0.547414	-0.869297	0.571	0.911596	0.776296	-0.365321	0.905	0.954287	1.37552	0.45998	0.714	0.881601	1.04483	0.0632693
A2NJV5	Immunoglobulin kappa variable 2-29	0.4	0.776119	0.732186	-0.449719	0.25	0.865019	0.591132	-0.758448	0.262	0.697135	0.737008	-0.440248	0.167	0.666535	0.689597	-0.536174
A2RRP1	Neuroblastoma-amplified sequence	0.4	0.776119	2.60237	1.37983	0.0357	0.472145	3.13962	1.65059	0.714	0.880407	1.05538	0.0777645	0.0952	0.569947	1.50986	0.594417
A5A3E0	POTE ankyrin domain family member F	0.4	0.776119	3.1858	1.67166	0.571	0.911596	1.77268	0.825933	0.0238	0.500763	6.72491	2.74952	0.167	0.666535	3.52262	1.81665
A6H8Y1-4	Isoform 4 of Transcription factor TFIIIB component B'' homolog (Transcription factor IIIB 150) (TFIIIB150) (Transcription factor-like nuclear regulator)	0.7	0.90099	0.67144	-0.574669	0.571	0.911596	1.23511	0.304634	0.714	0.880407	1.03006	0.0427323	0.905	0.980417	1.02842	0.0404235
A6NDG6	Glycerol-3-phosphate phosphatase	1	1	0.960342	-0.0583795	0.0714	0.58945	0.588274	-0.765441	0.905	0.954287	1.06261	0.0876161	0.548	0.81617	0.8391	-0.253086
A6NN90	Uncharacterized protein C2orf81	0.4	0.776119	1.52308	0.606995	0.143	0.699624	1.86478	0.899005	0.154	0.625391	2.18259	1.12604	0.381	0.791575	1.6881	0.755398
A9Z1Z3	Fer-1-like protein 4	0.1	0.514124	2.62527	1.39247	0.786	0.95623	0.91552	-0.127337	0.905	0.954287	0.922606	-0.116214	0.262	0.722485	1.1881	0.248653
B2RTY4-4	Isoform 4 of Unconventional myosin-IXa (Unconventional myosin-9a)	0.7	0.90099	1.62648	0.701752	0.571	0.911596	1.29672	0.374865	0.905	0.954287	1.09518	0.13117	0.905	0.980417	1.19917	0.262041
E9PAV3-2	Isoform 2 of Nascent polypeptide-associated complex subunit alpha, muscle-specific form (Alpha-NAC, muscle-specific form) (skNAC)	0.4	0.776119	1.54595	0.628495	0.786	0.95623	0.726594	-0.460779	0.714	0.880407	1.45692	0.542924	0.714	0.881601	0.989149	-0.0157408
O00151	PDZ and LIM domain protein 1	0.7	0.90099	0.56279	-0.829331	0.393	0.905392	0.428294	-1.22333	0.548	0.809545	1.27468	0.350129	0.167	0.666535	0.505473	-0.984293
O00187	Mannan-binding lectin serine protease 2	1	1	1.18222	0.241501	0.571	0.911596	0.869801	-0.201243	0.714	0.880407	1.00664	0.00954417	0.905	0.980417	1.14349	0.193442
O00299	Chloride intracellular channel protein 1	0.7	0.90099	0.974804	-0.036816	1	1	0.792048	-0.336339	0.262	0.697135	2.38369	1.25319	0.905	0.980417	1.12765	0.173324
O00391	Sulfhydryl oxidase 1	0.1	0.514124	2.93112	1.55145	0.143	0.699624	2.22921	1.15654	0.0952	0.500763	2.34952	1.23237	0.167	0.666535	2.025	1.01792
O00499-2	Isoform 2 of Myc box-dependent-interacting protein 1 (Amphiphysin II) (Amphiphysin-like protein) (Box-dependent myc-interacting protein 1) (Bridging integrator 1)	0.7	0.90099	1.15841	0.212151	0.786	0.95623	0.840273	-0.25107	0.714	0.880407	0.750173	-0.414705	0.714	0.881601	1.21746	0.283872
O14492	SH2B adapter protein 2	1	1	1.03511	0.0497844	0.571	0.911596	0.854191	-0.22737	0.714	0.880407	1.33067	0.412148	0.548	0.81617	0.821632	-0.283435
O14686	Histone-lysine N-methyltransferase 2D	0.1	0.514124	0.559331	-0.838227	0.143	0.699624	0.755768	-0.403984	0.262	0.697135	0.817395	-0.290894	0.0952	0.569947	0.748827	-0.417296
O14786-3	Isoform 3 of Neuropilin-1 (Vascular endothelial cell growth factor 165 receptor) (CD antigen CD304)	0.2	0.610738	1.2729	0.348122	0.786	0.95623	1.01562	0.0223637	0.0952	0.500763	1.30462	0.383625	0.905	0.980417	0.98234	-0.0257063
O14793	Growth/differentiation factor 8	0.825	1	0.841575	-0.248836	1	1	0.82401	-0.279266	0.714	0.880407	0.741093	-0.432274	1	1	1.0161	0.0230465
O15015	Zinc finger protein 646	0.1	0.514124	3.1261	1.64437	1	1	1.32791	0.409159	0.548	0.809545	1.38269	0.467475	0.0952	0.569947	1.97072	0.97872
O15018	PDZ domain-containing protein 2	0.4	0.776119	1.53942	0.62239	0.571	0.911596	0.515241	-0.956681	0.548	0.809545	0.755701	-0.404112	1	1	0.950513	-0.0732214
O15204-2	Isoform 2 of ADAM DEC1 (EC 3.4.24.-) (A disintegrin and metalloproteinase domain-like protein decysin-1) (ADAM-like protein decysin-1)	0.7	0.90099	1.14999	0.201615	0.571	0.911596	0.840405	-0.250843	0.714	0.880407	1.04631	0.06531	0.714	0.881601	0.921335	-0.118202
O15335	Chondroadherin	0.4	0.776119	0.282062	-1.82592	0.571	0.911596	0.60184	-0.732547	0.0952	0.500763	0.305982	-1.70848	0.262	0.722485	0.422348	-1.2435
O15528	25-hydroxyvitamin D-1 alpha hydroxylase, mitochondrial	0.1	0.514124	0.437845	-1.19151	0.25	0.865019	0.611917	-0.708593	0.0238	0.500763	0.481992	-1.05292	0.0952	0.569947	0.55334	-0.853762
O43151-2	Isoform 2 of Methylcytosine dioxygenase TET3 (EC 1.14.11.80)	0.4	0.776119	1.55734	0.639081	0.571	0.911596	1.32783	0.409071	0.714	0.880407	0.915443	-0.127458	0.905	0.980417	1.06128	0.0858097
O43278	Kunitz-type protease inhibitor 1	1	1	0.729072	-0.455867	0.0714	0.58945	0.574066	-0.800712	0.548	0.809545	1.05555	0.0779983	0.167	0.666535	0.630814	-0.664712
O43290	U4/U6.U5 tri-snRNP-associated protein 1	0.7	0.90099	0.965694	-0.0503622	0.0668	0.58945	2.57251	1.36318	0.548	0.809545	0.744413	-0.425826	0.714	0.881601	0.75853	-0.398723
O43491-4	Isoform 4 of Band 4.1-like protein 2 (Erythrocyte membrane protein band 4.1-like 2) (Generally expressed protein 4.1) (4.1G)	1	1	0.881365	-0.182189	0.393	0.905392	0.759361	-0.397143	0.548	0.809545	0.964278	-0.0524796	0.714	0.881601	0.876835	-0.189622
O43866	CD5 antigen-like	0.7	0.90099	0.542395	-0.882584	0.393	0.905392	0.20362	-2.29605	0.0476	0.500763	0.158738	-2.65528	0.517	0.81617	0.365115	-1.45358
O60333-2	Isoform 2 of Kinesin-like protein KIF1B (Klp)	0.1	0.514124	24.5406	4.6171	1	1	2.38912	1.25648	0.548	0.809545	3.34782	1.74322	0.381	0.791575	8.20746	3.03694
O60462-3	Isoform 3 of Neuropilin-2 (Vascular endothelial cell growth factor 165 receptor 2)	1	1	1.03249	0.046126	0.0357	0.472145	1.43703	0.523093	0.0238	0.500763	1.68237	0.750496	0.548	0.81617	1.16	0.214123
O60524	Nuclear export mediator factor NEMF	0.1	0.514124	0.411977	-1.27937	0.0357	0.472145	0.430716	-1.21519	0.381	0.731456	0.379976	-1.39602	0.905	0.980417	0.379005	-1.39971
O60664	Perilipin-3	0.1	0.514124	1.74596	0.804024	0.786	0.95623	0.607264	-0.719604	0.0952	0.500763	1.39074	0.475848	0.0238	0.43316	2.15309	1.10641
O75083	WD repeat-containing protein 1	1	1	0.998991	-0.00145653	1	1	0.886307	-0.174122	0.381	0.731456	2.76864	1.46918	0.548	0.81617	1.50639	0.591091
O75083-3	Isoform 3 of WD repeat-containing protein 1 (Actin-interacting protein 1) (AIP1) (NORI-1)	0.4	0.776119	2.73994	1.45415	1	1	0.962813	-0.0546719	0.262	0.697135	2.80034	1.4856	0.381	0.791575	1.76707	0.82136
O75161	Nephrocystin-4	1	1	1.174	0.23143	0.368	0.905392	1.39571	0.481001	0.714	0.880407	0.974939	-0.0366166	0.548	0.81617	0.768331	-0.380201
O75339	Cartilage intermediate layer protein 1	0.197	0.610738	0.0585757	-4.09355	0.0806	0.654875	0.0656163	-3.9298	0.0256	0.500763	0.0665685	-3.90902	0.0256	0.456784	0.0824119	-3.601
O75340-2	Isoform 2 of Programmed cell death protein 6 (Apoptosis-linked gene 2 protein homolog) (ALG-2)	0.1	0.514124	1.61209	0.688933	1	1	0.950341	-0.073483	0.0238	0.500763	1.61046	0.687476	0.714	0.881601	1.05436	0.0763689
O75462	Cytokine receptor-like factor 1	0.7	0.90099	0.532484	-0.90919	0.393	0.905392	0.883674	-0.178413	0.548	0.809545	0.922731	-0.116018	0.905	0.980417	0.933768	-0.0988641
O75596	C-type lectin domain family 3 member A	0.1	0.514124	0.402183	-1.31408	0.881	1	1.20098	0.264214	0.548	0.809545	0.63401	-0.657423	0.262	0.722485	0.57072	-0.809144
O75691	Small subunit processome component 20 homolog	0.1	0.514124	0.562393	-0.830349	0.177	0.852222	0.87037	-0.200299	0.262	0.697135	0.925457	-0.111762	0.0919	0.569947	0.882038	-0.181088
O75715	Epididymal secretory glutathione peroxidase	0.4	0.776119	1.84405	0.88288	1	1	0.9411	-0.0875805	0.714	0.880407	1.38974	0.474816	0.714	0.881601	1.0117	0.0167809
O75874	Isocitrate dehydrogenase [NADP] cytoplasmic	0.7	0.90099	7.55683	2.91778	0.571	0.911596	3.62556	1.85821	0.381	0.731456	6.77909	2.76109	0.548	0.81617	6.04143	2.59489
O94829	Importin-13	0.7	0.90099	0.0941407	-3.40904	0.571	0.911596	0.716563	-0.480835	0.905	0.954287	1.16281	0.217615	0.548	0.81617	0.266276	-1.90901
O94985	Calsyntenin-1	0.4	0.776119	1.59689	0.675267	1	1	1.03279	0.0465416	0.548	0.809545	1.39412	0.479352	0.714	0.881601	1.31039	0.389993
O94986-2	Isoform 2 of Centrosomal protein of 152 kDa (Cep152)	0.4	0.776119	1.81723	0.861744	1	1	1.01294	0.0185518	0.548	0.809545	1.29034	0.367753	1	1	1.06682	0.0933151
O95154	Aflatoxin B1 aldehyde reductase member 3	1	1	1.7471	0.80496	0.571	0.911596	0.863135	-0.212342	0.548	0.809545	1.55962	0.641197	1	1	2.16088	1.11162
O95243-5	Isoform 5 of Methyl-CpG-binding domain protein 4 (EC 3.2.2.-) (Methyl-CpG-binding endonuclease 1) (Methyl-CpG-binding protein MBD4) (Mismatch-specific DNA N-glycosylase)	0.4	0.776119	0.682258	-0.55161	0.25	0.865019	0.904551	-0.144727	0.381	0.731456	1.0993	0.136587	0.548	0.81617	0.896323	-0.157909
O95294-4	Isoform 4 of RasGAP-activating-like protein 1 (RAS protein activator like 1) (Ras GTPase-activating-like protein)	0.1	0.514124	0.484986	-1.04399	0.571	0.911596	0.793085	-0.334452	0.262	0.697135	0.692773	-0.529546	0.167	0.666535	0.558703	-0.839846
O95428-4	Isoform 4 of Papilin	1	1	0.943431	-0.0840115	0.786	0.95623	1.38097	0.465682	0.714	0.880407	1.06399	0.0894867	0.548	0.81617	1.59327	0.671989
O95428-6	Isoform 6 of Papilin	1	1	0.93928	-0.0903727	0.786	0.95623	0.99494	-0.00731804	0.714	0.880407	0.860651	-0.216499	0.905	0.980417	0.862343	-0.213667
O95445	Apolipoprotein M	1	1	1.0022	0.00316433	0.571	0.911596	1.11344	0.15503	0.381	0.731456	1.24929	0.321105	0.381	0.791575	1.26764	0.34214
O95678	Keratin, type II cytoskeletal 75	0.2	0.610738	2.50577	1.32525	0.786	0.95623	0.645982	-0.630434	0.548	0.809545	1.33768	0.419734	0.0238	0.43316	2.20256	1.13918
O95782-2	Isoform 2 of AP-2 complex subunit alpha-1 (100 kDa coated vesicle protein A) (Adaptor protein complex AP-2 subunit alpha-1) (Adaptor-related protein complex 2 subunit alpha-1) (Alpha-adaptin A) (Alpha1-adaptin) (Clathrin assembly protein complex 2 alpha-A large chain) (Plasma membrane adaptor HA2/AP2 adaptin alpha A subunit)	0.2	0.610738	0.674959	-0.567128	0.571	0.911596	1.43671	0.522771	0.0952	0.500763	2.32734	1.21868	0.905	0.980417	1.18095	0.239949
O95980	Reversion-inducing cysteine-rich protein with Kazal motifs	0.2	0.610738	0.630074	-0.666408	0.571	0.911596	0.800848	-0.3204	0.381	0.731456	0.834906	-0.260314	0.262	0.722485	0.726247	-0.461467
P00338-2	Isoform 2 of L-lactate dehydrogenase A chain (LDH-A) (EC 1.1.1.27) (Cell proliferation-inducing gene 19 protein) (LDH muscle subunit) (LDH-M) (Renal carcinoma antigen NY-REN-59)	0.1	0.514124	22.0668	4.46381	0.571	0.911596	3.92202	1.9716	0.0476	0.500763	10.2465	3.35706	0.381	0.791575	9.13022	3.19065
P00338-3	Isoform 3 of L-lactate dehydrogenase A chain (LDH-A) (EC 1.1.1.27) (Cell proliferation-inducing gene 19 protein) (LDH muscle subunit) (LDH-M) (Renal carcinoma antigen NY-REN-59)	0.2	0.610738	7.08195	2.82415	0.571	0.911596	3.41809	1.77319	0.167	0.625391	6.88529	2.78352	0.262	0.722485	6.32055	2.66005
P00352	Retinal dehydrogenase 1	0.7	0.90099	5.03143	2.33097	0.393	0.905392	7.66377	2.93805	0.381	0.731456	5.684	2.50691	0.381	0.791575	6.63961	2.7311
P00390-3	Isoform 3 of Glutathione reductase, mitochondrial (GR) (GRase) (EC 1.8.1.7)	0.7	0.90099	0.576511	-0.79458	0.0714	0.58945	2.63445	1.3975	0.0238	0.500763	6.11033	2.61125	0.0238	0.43316	2.01932	1.01387
P00450	Ceruloplasmin	0.1	0.514124	3.1397	1.65062	0.143	0.699624	1.48492	0.570382	0.548	0.809545	1.40654	0.492153	0.381	0.791575	1.37408	0.45847
P00451	Coagulation factor VIII	0.4	0.776119	0.528908	-0.918912	1	1	0.894742	-0.160457	0.905	0.954287	0.910577	-0.135148	0.381	0.791575	0.822765	-0.281448
P00488	Coagulation factor XIII A chain	0.1	0.514124	0.105945	-3.23862	0.0714	0.58945	0.273388	-1.87098	0.167	0.625391	0.289895	-1.7864	0.0476	0.52188	0.387102	-1.36921
P00492	Hypoxanthine-guanine phosphoribosyltransferase	1	1	0.750228	-0.414598	1	1	0.689413	-0.536561	0.381	0.731456	2.45104	1.29339	0.548	0.81617	1.67939	0.74794
P00558-2	Isoform 2 of Phosphoglycerate kinase 1 (EC 2.7.2.3) (Cell migration-inducing gene 10 protein) (Primer recognition protein 2) (PRP 2)	1	1	2.25958	1.17605	0.571	0.911596	0.929076	-0.106132	0.381	0.731456	2.80601	1.48852	0.905	0.980417	1.74113	0.80002
P00568	Adenylate kinase isoenzyme 1	0.7	0.90099	2.19817	1.13631	0.25	0.865019	1.63777	0.711732	0.0275	0.500763	4.19016	2.067	0.167	0.666535	2.78419	1.47726
P00734	Prothrombin	0.4	0.776119	0.530071	-0.915742	0.0714	0.58945	0.518123	-0.948634	0.548	0.809545	0.777485	-0.363114	1	1	0.98912	-0.0157827
P00736	Complement C1r subcomponent	1	1	0.886525	-0.173766	1	1	1.08724	0.120666	0.905	0.954287	0.910516	-0.135244	1	1	0.887238	-0.172607
P00738	Haptoglobin	0.1	0.514124	2.89305	1.53259	0.786	0.95623	0.9958	-0.00607234	0.905	0.954287	1.36363	0.447453	0.0952	0.569947	2.87318	1.52265
P00738-2	Isoform 2 of Haptoglobin (Zonulin) [Cleaved into: Haptoglobin alpha chain; Haptoglobin beta chain]	0.1	0.514124	4.34442	2.11916	1	1	0.935154	-0.0967248	0.905	0.954287	1.2648	0.338911	0.0381	0.52188	4.23845	2.08354
P00739-2	Isoform 2 of Haptoglobin-related protein	0.2	0.610738	4.90755	2.295	1	1	1.46812	0.553968	0.905	0.954287	1.22849	0.296882	0.262	0.722485	4.82768	2.27133
P00740-2	Isoform 2 of Coagulation factor IX (EC 3.4.21.22) (Christmas factor) (Plasma thromboplastin component) (PTC) [Cleaved into: Coagulation factor IXa light chain; Coagulation factor IXa heavy chain]	0.1	0.514124	1.48018	0.565772	1	1	0.934196	-0.0982025	0.262	0.697135	1.22834	0.296706	0.262	0.722485	1.14786	0.198948
P00742	Coagulation factor X	0.2	0.610738	1.69664	0.762679	0.571	0.911596	1.25278	0.325139	0.548	0.809545	1.17814	0.236512	0.0476	0.52188	1.82169	0.86528
P00746	Complement factor D	1	1	1.03364	0.0477289	0.393	0.905392	0.784823	-0.349561	0.714	0.880407	0.928613	-0.106851	0.167	0.666535	0.770063	-0.376951
P00747	Plasminogen	0.7	0.90099	0.755305	-0.404868	0.393	0.905392	0.817195	-0.291248	0.0238	0.500763	0.586007	-0.771009	0.167	0.666535	0.806078	-0.311008
P00748	Coagulation factor XII	0.7	0.90099	0.7347	-0.444773	0.786	0.95623	0.951835	-0.0712168	0.0476	0.500763	0.591449	-0.757674	0.0952	0.569947	0.689751	-0.535853
P00751	Complement factor B	0.4	0.776119	1.28453	0.361246	0.786	0.95623	1.09806	0.134959	0.381	0.731456	0.902188	-0.1485	0.262	0.722485	1.26226	0.336015
P00918	Carbonic anhydrase 2	0.2	0.610738	0.412854	-1.2763	0.25	0.865019	0.220445	-2.18151	0.905	0.954287	0.837201	-0.256354	0.262	0.722485	0.629971	-0.666643
P01008	Antithrombin-III	0.4	0.776119	1.30368	0.38259	0.571	0.911596	0.867673	-0.204777	0.0952	0.500763	1.28988	0.367238	0.0952	0.569947	1.3263	0.407406
P01009	Alpha-1-antitrypsin	0.4	0.776119	3.01165	1.59056	1	1	1.13548	0.183301	0.714	0.880407	1.64272	0.716089	0.167	0.666535	3.46074	1.79108
P01011	Alpha-1-antichymotrypsin	0.1	0.514124	13.4374	3.74818	0.786	0.95623	1.07722	0.107314	0.262	0.697135	2.90521	1.53864	0.0952	0.569947	5.20727	2.38053
P01019	Angiotensinogen	0.4	0.776119	5.28634	2.40227	1	1	1.38955	0.474614	0.714	0.880407	2.24951	1.16961	0.167	0.666535	6.19305	2.63065
P01023	Alpha-2-macroglobulin	0.7	0.90099	3.20164	1.67881	1	1	0.719625	-0.474683	0.905	0.954287	1.23106	0.299895	0.548	0.81617	2.4985	1.32106
P01024	Complement C3	0.1	0.514124	1.5029	0.587746	0.0714	0.58945	1.36469	0.448572	0.381	0.731456	1.16219	0.216841	0.905	0.980417	1.11045	0.151138
P01031	Complement C5	0.1	0.514124	3.05573	1.61152	0.0357	0.472145	1.94898	0.962721	0.167	0.625391	1.54267	0.625431	0.167	0.666535	1.65443	0.726334
P01033	Metalloproteinase inhibitor 1	0.4	0.776119	2.56059	1.35648	1	1	1.11957	0.162948	0.381	0.731456	2.55038	1.35071	0.167	0.666535	3.53875	1.82324
P01034	Cystatin-C	0.4	0.776119	1.11706	0.159701	0.571	0.911596	0.861119	-0.215715	0.714	0.880407	0.95291	-0.0695888	0.714	0.881601	0.913182	-0.131025
P01042	Kininogen-1	1	1	0.706728	-0.500772	0.786	0.95623	0.776266	-0.365377	0.262	0.697135	0.700896	-0.512729	0.262	0.722485	0.696834	-0.521113
P01042-2	Isoform 2 of Kininogen-1 (Alpha-2-thiol proteinase inhibitor) (Fitzgerald factor) (High molecular weight kininogen) (HMWK) (Williams-Fitzgerald-Flaujeac factor) [Cleaved into: Kininogen-1 heavy chain; T-kinin (Ile-Ser-Bradykinin); Bradykinin (Kallidin I); Lysyl-bradykinin (Kallidin II); Kininogen-1 light chain; Low molecular weight growth-promoting factor]	0.4	0.776119	1.04523	0.0638151	0.786	0.95623	1.07979	0.110745	0.437	0.809545	0.947608	-0.0776374	0.262	0.722485	0.90929	-0.137188
P01042-3	Isoform 3 of Kininogen-1 (Alpha-2-thiol proteinase inhibitor) (Fitzgerald factor) (High molecular weight kininogen) (HMWK) (Williams-Fitzgerald-Flaujeac factor) [Cleaved into: Kininogen-1 heavy chain; T-kinin (Ile-Ser-Bradykinin); Bradykinin (Kallidin I); Lysyl-bradykinin (Kallidin II); Kininogen-1 light chain; Low molecular weight growth-promoting factor]	1	1	0.861779	-0.21461	0.571	0.911596	1.03733	0.0528699	0.381	0.731456	1.08527	0.118051	0.905	0.980417	0.962416	-0.0552673
P01344-3	Isoform 3 of Insulin-like growth factor II (IGF-II) (Somatomedin-A) (T3M-11-derived growth factor) [Cleaved into: Insulin-like growth factor II; Insulin-like growth factor II Ala-25 Del; Preptin]	0.7	0.90099	0.366084	-1.44975	0.393	0.905392	0.83143	-0.266333	0.167	0.625391	0.280136	-1.8358	0.0476	0.52188	0.290592	-1.78293
P01597	Immunoglobulin kappa variable 1-39	0.2	0.610738	3.70708	1.89028	0.25	0.865019	2.45	1.29278	0.262	0.697135	2.46895	1.3039	0.381	0.791575	1.65492	0.726759
P01599	Immunoglobulin kappa variable 1-17	1	1	1.00224	0.00322248	0.368	0.905392	1.99847	0.998896	0.262	0.697135	1.93545	0.952666	0.167	0.666535	2.91029	1.54116
P01602	Immunoglobulin kappa variable 1-5	0.4	0.776119	3.52817	1.81892	1	1	1.2965	0.374619	0.381	0.731456	2.06434	1.04568	0.381	0.791575	1.74196	0.800709
P01611	Immunoglobulin kappa variable 1D-12	0.7	0.90099	0.639893	-0.644097	0.25	0.865019	0.512565	-0.964192	0.905	0.954287	0.87447	-0.193519	0.548	0.81617	0.736187	-0.441855
P01619	Immunoglobulin kappa variable 3-20	0.4	0.776119	1.70826	0.772529	0.571	0.911596	1.06769	0.094495	0.548	0.809545	1.38799	0.472998	0.262	0.722485	1.56572	0.64683
P01624	Immunoglobulin kappa variable 3-15	0.2	0.610738	2.29624	1.19927	0.393	0.905392	0.681605	-0.552992	0.548	0.809545	1.18546	0.245441	0.262	0.722485	0.807345	-0.308744
P01700	Immunoglobulin lambda variable 1-47	0.2	0.610738	2.41404	1.27145	0.571	0.911596	0.646466	-0.629353	1	1	1.01805	0.0258095	0.548	0.81617	1.67409	0.743379
P01701	Immunoglobulin lambda variable 1-51	0.268	0.776119	1.99083	0.99337	0.25	0.865019	1.55839	0.640057	0.0952	0.500763	2.1125	1.07895	0.12	0.666535	1.58975	0.668803
P01714	Immunoglobulin lambda variable 3-19	0.4	0.776119	0.324439	-1.62398	0.25	0.865019	0.585099	-0.773247	0.167	0.625391	0.325297	-1.62017	0.714	0.881601	0.723522	-0.466891
P01717	Immunoglobulin lambda variable 3-25	1	1	0.831263	-0.266623	0.571	0.911596	1.17211	0.229111	1	1	0.937348	-0.0933436	0.714	0.881601	1.25516	0.327875
P01718	Immunoglobulin lambda variable 3-27	1	1	0.995222	-0.00691009	0.0357	0.472145	1.46979	0.555607	0.262	0.697135	1.03391	0.0481121	0.714	0.881601	1.10278	0.141151
P01767	Immunoglobulin heavy variable 3-53	1	1	0.684027	-0.547874	0.786	0.95623	0.848424	-0.237143	0.517	0.809545	1.17174	0.228656	0.905	0.980417	1.27397	0.34933
P01825	Immunoglobulin heavy variable 4-59	0.7	0.90099	1.34329	0.425775	1	1	1.01911	0.0273063	0.714	0.880407	1.12521	0.170198	0.714	0.881601	1.27209	0.347198
P01857	Immunoglobulin heavy constant gamma 1	0.7	0.90099	0.889257	-0.169328	0.786	0.95623	1.15358	0.206118	0.905	0.954287	1.0382	0.0540826	0.714	0.881601	0.926451	-0.110213
P01861-1	Isoform 1 of Immunoglobulin heavy constant gamma 4 (Ig gamma-4 chain C region)	0.7	0.90099	1.12134	0.165226	0.571	0.911596	1.21783	0.284312	0.905	0.954287	1.05756	0.0807346	0.548	0.81617	0.894138	-0.161431
P01871-1	Isoform 1 of Immunoglobulin heavy constant mu (Ig mu chain C region) (Ig mu chain C region BOT) (Ig mu chain C region GAL) (Ig mu chain C region OU)	0.4	0.776119	1.55916	0.640772	0.786	0.95623	0.757757	-0.400193	1	1	1.00123	0.00178048	1	1	1.04575	0.0645326
P01876	Immunoglobulin heavy constant alpha 1	0.4	0.776119	2.35781	1.23745	0.571	0.911596	0.55871	-0.839829	0.905	0.954287	0.762811	-0.390602	0.714	0.881601	1.76895	0.822896
P02042	Hemoglobin subunit delta	0.7	0.90099	0.212776	-2.23259	0.571	0.911596	0.18379	-2.44387	0.905	0.954287	0.955109	-0.066263	1	1	0.110505	-3.17781
P02100	Hemoglobin subunit epsilon	0.7	0.90099	0.208217	-2.26384	0.0714	0.58945	0.304615	-1.71494	0.548	0.809545	0.964517	-0.0521211	1	1	0.236587	-2.07956
P02452	Collagen alpha-1(I) chain	0.1	0.514124	0.181179	-2.46451	0.0714	0.58945	0.299134	-1.74114	0.0952	0.500763	0.192093	-2.38012	0.0476	0.52188	0.308621	-1.69609
P02458-1	Isoform 1 of Collagen alpha-1(II) chain (Alpha-1 type II collagen) [Cleaved into: Collagen alpha-1(II) chain; Chondrocalcin]	0.0765	0.514124	0.13983	-2.83826	0.127	0.699624	0.285736	-1.80724	0.149	0.625391	0.421007	-1.24808	0.149	0.666535	0.301358	-1.73045
P02461-2	Isoform 2 of Collagen alpha-1(III) chain	1	1	0.95197	-0.0710117	1	1	1.09145	0.126247	0.262	0.697135	0.660827	-0.597656	0.905	0.980417	0.812318	-0.299884
P02545-6	Isoform 6 of Prelamin-A/C [Cleaved into: Lamin-A/C (70 kDa lamin) (Renal carcinoma antigen NY-REN-32)]	0.2	0.610738	0.522056	-0.937724	0.571	0.911596	0.917626	-0.124021	1	1	1.06865	0.0957901	0.714	0.881601	0.832291	-0.264841
P02647	Apolipoprotein A-I	0.2	0.610738	0.724426	-0.46509	0.786	0.95623	1.10919	0.149511	0.0238	0.500763	1.52561	0.609386	1	1	1.12425	0.168964
P02649	Apolipoprotein E	0.4	0.776119	1.41577	0.501585	1	1	1.05106	0.0718503	1	1	0.961089	-0.0572573	0.548	0.81617	1.2039	0.267715
P02652	Apolipoprotein A-II	0.2	0.610738	1.72939	0.790267	0.571	0.911596	0.995786	-0.00609283	0.262	0.697135	1.38475	0.46963	0.548	0.81617	1.08481	0.117442
P02654	Apolipoprotein C-I	0.7	0.90099	1.26783	0.342364	1	1	1.05346	0.0751378	0.714	0.880407	1.20262	0.266183	0.381	0.791575	1.47769	0.563342
P02655	Apolipoprotein C-II	0.507	0.90099	0.886477	-0.173844	0.786	0.95623	0.93949	-0.0900496	0.897	0.954287	0.960217	-0.0585676	0.548	0.81617	0.816609	-0.292283
P02656	Apolipoprotein C-III	0.4	0.776119	0.553411	-0.853578	0.143	0.699624	0.713811	-0.486385	0.905	0.954287	0.864611	-0.209876	0.167	0.666535	0.705689	-0.502895
P02671	Fibrinogen alpha chain	0.2	0.610738	1.49925	0.584243	1	1	0.853445	-0.228629	0.905	0.954287	0.978701	-0.0310597	0.381	0.791575	0.972914	-0.0396153
P02671-2	Isoform 2 of Fibrinogen alpha chain [Cleaved into: Fibrinopeptide A; Fibrinogen alpha chain]	0.7	0.90099	0.711302	-0.491465	0.143	0.699624	0.555876	-0.847166	0.0919	0.500763	0.541628	-0.884627	0.167	0.666535	0.675323	-0.566351
P02675	Fibrinogen beta chain	0.1	0.514124	1.73603	0.795792	1	1	0.933054	-0.0999669	0.905	0.954287	0.964672	-0.0518897	0.0952	0.569947	1.45138	0.537426
P02679-2	Isoform 2 of Fibrinogen gamma chain	0.1	0.514124	1.52391	0.607781	0.786	0.95623	0.998575	-0.00205659	0.905	0.954287	1.08012	0.111196	0.0952	0.569947	1.39781	0.483165
P02741	C-reactive protein	0.2	0.610738	35.1324	5.13473	0.571	0.911596	0.678443	-0.5597	0.905	0.954287	1.64108	0.714649	0.0275	0.48125	81.0468	6.34068
P02743	Serum amyloid P-component	0.1	0.514124	2.14842	1.10328	0.0357	0.472145	2.0367	1.02624	0.262	0.697135	1.53649	0.619636	0.0476	0.52188	1.63432	0.708689
P02746	Complement C1q subcomponent subunit B	0.4	0.776119	1.52657	0.61029	1	1	1.12474	0.169592	0.714	0.880407	1.25981	0.333207	1	1	0.972297	-0.0405305
P02747	Complement C1q subcomponent subunit C	0.4	0.776119	1.91788	0.939509	0.393	0.905392	1.69116	0.758011	0.548	0.809545	1.41961	0.505493	0.714	0.881601	1.22094	0.287992
P02748	Complement component C9	0.1	0.514124	1.68107	0.749377	0.0357	0.472145	1.44129	0.527363	0.548	0.809545	1.07715	0.107219	0.0952	0.569947	1.15068	0.202482
P02749	Beta-2-glycoprotein 1	1	1	0.979937	-0.0292386	0.368	0.905392	0.8527	-0.229889	0.548	0.809545	0.924715	-0.112919	0.364	0.791575	0.986898	-0.0190268
P02751-3	Isoform 3 of Fibronectin (FN) (Cold-insoluble globulin) (CIG) [Cleaved into: Anastellin; Ugl-Y1; Ugl-Y2; Ugl-Y3]	1	1	1.0934	0.128815	1	1	0.81853	-0.288893	0.262	0.697135	0.69882	-0.517007	0.714	0.881601	1.25509	0.327795
P02751-5	Isoform 5 of Fibronectin (FN) (Cold-insoluble globulin) (CIG) [Cleaved into: Anastellin; Ugl-Y1; Ugl-Y2; Ugl-Y3]	0.4	0.776119	0.256657	-1.96209	0.571	0.911596	1.23836	0.308433	0.548	0.809545	1.05523	0.0775582	1	1	0.936771	-0.0942315
P02751-8	Isoform 8 of Fibronectin (FN) (Cold-insoluble globulin) (CIG) [Cleaved into: Anastellin; Ugl-Y1; Ugl-Y2; Ugl-Y3]	0.4	0.776119	0.771495	-0.374272	0.786	0.95623	0.974528	-0.0372242	0.905	0.954287	1.04978	0.0700813	0.714	0.881601	0.895468	-0.159285
P02753	Retinol-binding protein 4	1	1	0.825279	-0.277046	0.0714	0.58945	0.397074	-1.33252	0.167	0.625391	0.504742	-0.986382	0.714	0.881601	0.89109	-0.166356
P02760	Protein AMBP	0.4	0.776119	0.545186	-0.87518	0.25	0.865019	0.532656	-0.908723	0.167	0.625391	0.58382	-0.776405	0.262	0.722485	0.64515	-0.632294
P02765	Alpha-2-HS-glycoprotein	1	1	0.880769	-0.183164	0.393	0.905392	1.17748	0.235697	0.262	0.697135	1.16565	0.221137	0.167	0.666535	1.43858	0.524643
P02768	Albumin	0.7	0.90099	1.3763	0.460797	0.571	0.911596	0.42141	-1.24671	0.167	0.625391	0.454724	-1.13694	0.548	0.81617	1.44391	0.529985
P02768-3	Isoform 3 of Albumin	0.4	0.776119	1.39962	0.48504	0.786	0.95623	0.655671	-0.608956	0.262	0.697135	0.79919	-0.323389	0.548	0.81617	1.20149	0.264822
P02774-2	Isoform 2 of Vitamin D-binding protein (DBP) (VDB) (Gc protein-derived macrophage activating factor) (Gc-MAF) (GcMAF) (Gc-globulin) (Group-specific component) (Gc) (Vitamin D-binding protein-macrophage activating factor) (DBP-maf)	0.4	0.776119	2.47344	1.30652	1	1	1.03112	0.0442182	0.905	0.954287	0.952539	-0.0701503	0.381	0.791575	1.67846	0.747141
P02774-3	Isoform 3 of Vitamin D-binding protein (DBP) (VDB) (Gc protein-derived macrophage activating factor) (Gc-MAF) (GcMAF) (Gc-globulin) (Group-specific component) (Gc) (Vitamin D-binding protein-macrophage activating factor) (DBP-maf)	0.1	0.514124	1.93379	0.951432	0.571	0.911596	1.1325	0.179515	0.262	0.697135	1.34119	0.423513	0.0238	0.43316	1.6522	0.724392
P02775	Platelet basic protein	0.1	0.514124	0.016555	-5.91659	0.25	0.865019	0.162023	-2.62573	0.548	0.809545	1.53869	0.6217	0.0476	0.52188	0.215815	-2.21213
P02776	Platelet factor 4	0.1	0.514124	0.0100597	-6.63527	0.143	0.699624	0.161658	-2.62898	0.905	0.954287	1.07785	0.108154	0.0952	0.569947	0.114454	-3.12716
P02786	Transferrin receptor protein 1	0.1	0.514124	0.235334	-2.08722	0.0357	0.472145	0.26694	-1.90542	0.905	0.954287	1.31616	0.396332	0.0238	0.43316	0.398743	-1.32647
P02787	Serotransferrin	0.658	0.90099	1.94266	0.958031	0.786	0.95623	0.762242	-0.391678	0.905	0.954287	1.08961	0.123814	0.548	0.81617	1.86951	0.902659
P02788-2	Isoform 2 of Lactotransferrin (Lactoferrin) (EC 3.4.21.-) (Growth-inhibiting protein 12) (Talalactoferrin) [Cleaved into: Lactoferricin-H (Lfcin-H); Kaliocin-1; Lactoferroxin-A; Lactoferroxin-B; Lactoferroxin-C]	0.1	0.514124	0.443401	-1.17332	0.0357	0.472145	0.294782	-1.76228	0.905	0.954287	0.805879	-0.311365	0.0476	0.52188	0.55366	-0.852928
P02790	Hemopexin	0.2	0.610738	2.56312	1.3579	0.368	0.905392	1.63509	0.709367	0.262	0.697135	1.69685	0.762855	0.0238	0.43316	2.68612	1.42552
P03951	Coagulation factor XI	0.2	0.610738	0.485707	-1.04184	0.393	0.905392	0.681499	-0.553216	0.0952	0.500763	0.430983	-1.2143	0.381	0.791575	0.639913	-0.644052
P03952	Plasma kallikrein	0.2	0.610738	0.841274	-0.249352	0.25	0.865019	0.837678	-0.255532	0.381	0.731456	0.923769	-0.114395	0.262	0.722485	0.824034	-0.279224
P03971	Muellerian-inhibiting factor	0.4	0.776119	0.510568	-0.969825	0.0357	0.472145	0.405372	-1.30268	0.381	0.731456	0.71221	-0.489626	0.0476	0.52188	0.627252	-0.672882
P04003	C4b-binding protein alpha chain	0.4	0.776119	4.99617	2.32082	1	1	1.68395	0.75185	0.548	0.809545	1.29542	0.373418	0.517	0.81617	2.91637	1.54418
P04004	Vitronectin	0.1	0.514124	0.838284	-0.254489	0.571	0.911596	1.02008	0.0286828	0.0238	0.500763	0.914766	-0.128525	0.714	0.881601	0.954289	-0.0675014
P04040	Catalase	0.4	0.776119	3.937	1.9771	0.786	0.95623	1.31554	0.395657	0.548	0.809545	3.54936	1.82756	0.381	0.791575	3.51513	1.81358
P04070	Vitamin K-dependent protein C	0.7	0.90099	0.770263	-0.376576	0.571	0.911596	0.740061	-0.434284	0.548	0.809545	0.718678	-0.476582	1	1	0.89558	-0.159106
P04070-2	Isoform 2 of Vitamin K-dependent protein C (EC 3.4.21.69) (Anticoagulant protein C) (Autoprothrombin IIA) (Blood coagulation factor XIV) [Cleaved into: Vitamin K-dependent protein C light chain; Vitamin K-dependent protein C heavy chain; Activation peptide]	0.7	0.90099	0.517032	-0.951674	0.0714	0.58945	0.638706	-0.646775	0.0952	0.500763	0.673893	-0.569408	0.0476	0.52188	0.620416	-0.688692
P04075	Fructose-bisphosphate aldolase A	0.1	0.514124	4.91106	2.29604	0.0714	0.58945	0.5568	-0.844769	0.714	0.880407	0.702553	-0.509321	0.714	0.881601	1.18686	0.24715
P04075-2	Isoform 2 of Fructose-bisphosphate aldolase A (EC 4.1.2.13) (Lung cancer antigen NY-LU-1) (Muscle-type aldolase)	0.1	0.514124	4.44572	2.15242	0.0357	0.472145	0.408798	-1.29054	0.167	0.625391	0.656606	-0.6069	0.905	0.980417	1.00743	0.0106843
P04083	Annexin A1	0.7	0.90099	0.790671	-0.33885	0.393	0.905392	0.508507	-0.975661	0.262	0.697135	1.76115	0.81652	0.381	0.791575	0.702602	-0.509221
P04114	Apolipoprotein B-100	0.7	0.90099	0.771295	-0.374645	0.571	0.911596	1.20929	0.274165	0.905	0.954287	0.92254	-0.116316	0.262	0.722485	0.756726	-0.402157
P04180	Phosphatidylcholine-sterol acyltransferase	0.7	0.90099	1.10572	0.144983	0.0357	0.472145	0.394062	-1.3435	0.548	0.809545	0.634649	-0.65597	0.905	0.980417	0.903335	-0.146666
P04196	Histidine-rich glycoprotein	0.1	0.514124	0.556987	-0.844284	0.25	0.865019	0.671927	-0.573623	0.167	0.625391	0.645791	-0.63086	0.262	0.722485	0.688937	-0.537557
P04217	Alpha-1B-glycoprotein	0.2	0.610738	2.96597	1.5685	0.786	0.95623	0.761341	-0.393386	1	1	1.00799	0.0114866	0.381	0.791575	2.40418	1.26555
P04259	Keratin, type II cytoskeletal 6B	0.4	0.776119	1.57231	0.652889	0.571	0.911596	0.830694	-0.267611	0.381	0.731456	0.809026	-0.305742	1	1	1.07705	0.107087
P04264	Keratin, type II cytoskeletal 1	0.7	0.90099	1.56066	0.642159	0.571	0.911596	0.728737	-0.45653	0.548	0.809545	0.816104	-0.293175	0.714	0.881601	0.988674	-0.0164333
P04275	von Willebrand factor	0.4	0.776119	1.12545	0.170506	0.25	0.865019	0.773676	-0.370198	0.167	0.625391	1.31361	0.393533	0.714	0.881601	0.928616	-0.106846
P04278	Sex hormone-binding globulin	1	1	0.967136	-0.0482096	0.786	0.95623	1.04646	0.065523	0.714	0.880407	0.740621	-0.433192	0.548	0.81617	0.766288	-0.384041
P04278-4	Isoform 4 of Sex hormone-binding globulin (SHBG) (Sex steroid-binding protein) (SBP) (Testis-specific androgen-binding protein) (ABP) (Testosterone-estradiol-binding globulin) (TeBG) (Testosterone-estrogen-binding globulin)	1	1	1.08442	0.116918	0.571	0.911596	1.07685	0.106814	0.905	0.954287	0.835431	-0.259408	0.714	0.881601	0.843525	-0.245496
P04406-2	Isoform 2 of Glyceraldehyde-3-phosphate dehydrogenase (GAPDH) (EC 1.2.1.12) (Peptidyl-cysteine S-nitrosylase GAPDH) (EC 2.6.99.-)	0.1	0.514124	6.65746	2.73497	0.393	0.905392	2.37333	1.24691	0.0952	0.500763	5.73703	2.5203	0.167	0.666535	4.04956	2.01776
P04439-2	Isoform 2 of HLA class I histocompatibility antigen, A alpha chain (Human leukocyte antigen A) (HLA-A)	0.7	0.90099	0.678258	-0.560095	0.393	0.905392	0.720821	-0.472287	0.548	0.809545	1.28157	0.357918	1	1	0.847717	-0.238345
P04632	Calpain small subunit 1	0.4	0.776119	2.61095	1.38458	1	1	1.03965	0.056097	0.548	0.809545	2.21466	1.14708	0.548	0.81617	1.3213	0.401958
P04746	Pancreatic alpha-amylase	1	1	0.805875	-0.311371	0.25	0.865019	0.250378	-1.99782	1	1	1.00169	0.00243547	0.697	0.881601	1.14585	0.196423
P04792	Heat shock protein beta-1	0.7	0.90099	3.09068	1.62792	1	1	1.47694	0.562616	0.381	0.731456	2.68374	1.42424	0.714	0.881601	2.10595	1.07447
P05019-2	Isoform 2 of Insulin-like growth factor I (IGF-I) (Mechano growth factor) (MGF) (Somatomedin-C)	0.1	0.514124	0.151851	-2.71927	0.177	0.852222	0.537707	-0.895107	0.0952	0.500763	0.253059	-1.98246	0.167	0.666535	0.357683	-1.48324
P05060	Secretogranin-1	1	1	0.719999	-0.473934	0.134	0.699624	3.03403	1.60124	0.381	0.731456	0.803932	-0.314854	0.548	0.81617	1.1353	0.183077
P05062	Fructose-bisphosphate aldolase B	0.4	0.776119	17.2263	4.10654	0.571	0.911596	6.98938	2.80517	0.381	0.731456	15.1942	3.92545	0.243	0.722485	28.382	4.8269
P05090	Apolipoprotein D	0.7	0.90099	1.34364	0.426144	1	1	1.05152	0.0724713	0.714	0.880407	0.884829	-0.176529	0.905	0.980417	0.931699	-0.102065
P05106	Integrin beta-3	1	1	0.812463	-0.299625	1	1	0.979006	-0.0306101	0.381	0.731456	1.45194	0.53798	0.548	0.81617	1.36857	0.452667
P05109	Protein S100-A8	0.7	0.90099	12.4326	3.63606	0.571	0.911596	1.90919	0.932964	0.0476	0.500763	40.0612	5.32413	0.714	0.881601	6.399	2.67785
P05121	Plasminogen activator inhibitor 1	0.7	0.90099	0.967273	-0.0480049	0.0358	0.472145	5.10871	2.35296	0.0238	0.500763	17.3909	4.12026	0.0238	0.43316	9.79321	3.29178
P05154	Plasma serine protease inhibitor	0.2	0.610738	1.73736	0.796899	0.393	0.905392	1.2515	0.323663	1	1	0.856831	-0.222918	0.262	0.722485	1.29077	0.368234
P05155-3	Isoform 3 of Plasma protease C1 inhibitor (C1 Inh) (C1Inh) (C1 esterase inhibitor) (C1-inhibiting factor) (Serpin G1)	0.4	0.776119	1.52721	0.6109	0.786	0.95623	1.29832	0.376646	0.548	0.809545	1.15394	0.206572	0.714	0.881601	1.09933	0.136626
P05156	Complement factor I	0.4	0.776119	1.69052	0.757466	0.393	0.905392	1.3796	0.464252	0.548	0.809545	1.1572	0.210639	0.381	0.791575	1.16966	0.226089
P05160	Coagulation factor XIII B chain	0.4	0.776119	0.347817	-1.5236	0.393	0.905392	0.547585	-0.868845	0.0476	0.500763	0.299457	-1.73958	0.0476	0.52188	0.295887	-1.75688
P05164	Myeloperoxidase	1	1	6.17149	2.62562	0.571	0.911596	1.43263	0.518671	0.0489	0.500763	25.7365	4.68575	0.714	0.881601	3.43834	1.78171
P05387	60S acidic ribosomal protein P2	0.2	0.610738	7.25759	2.85949	0.393	0.905392	3.35953	1.74826	0.0256	0.500763	14.1018	3.8178	0.167	0.666535	5.1219	2.35668
P05388-2	Isoform 2 of Large ribosomal subunit protein uL10 (60S acidic ribosomal protein P0) (60S ribosomal protein L10E)	0.4	0.776119	2.66709	1.41527	0.393	0.905392	1.75672	0.812884	0.167	0.625391	1.89258	0.920354	0.381	0.791575	1.32051	0.40109
P05452	Tetranectin	0.7	0.90099	0.831241	-0.266661	0.393	0.905392	0.687622	-0.540313	0.3	0.731456	0.78478	-0.34964	0.262	0.722485	0.73081	-0.452432
P05543	Thyroxine-binding globulin	0.4	0.776119	1.62052	0.696461	0.786	0.95623	0.583649	-0.776828	0.905	0.954287	1.04828	0.0680299	0.548	0.81617	1.34583	0.428501
P05546	Heparin cofactor 2	0.1	0.514124	1.77733	0.829714	0.393	0.905392	1.22048	0.287452	0.0952	0.500763	1.33889	0.421041	0.0952	0.569947	1.34058	0.42286
P05787	Keratin, type II cytoskeletal 8	0.1	0.514124	3.25889	1.70438	0.0357	0.472145	2.03448	1.02466	0.0238	0.500763	2.12266	1.08588	0.0238	0.43316	1.90409	0.929101
P05976-2	Isoform 2 of Myosin light chain 1/3, skeletal muscle isoform (MLC1/MLC3) (MLC1F/MLC3F) (Myosin light chain alkali 1/2) (Myosin light chain A1/A2)	0.1	0.514124	9.20231	3.202	0.0357	0.472145	6.07396	2.60264	0.548	0.809545	2.20566	1.14121	0.262	0.722485	3.79959	1.92584
P06312	Immunoglobulin kappa variable 4-1	1	1	1.03436	0.0487372	1	1	1.32075	0.401353	0.714	0.880407	1.41997	0.505856	0.548	0.81617	2.48458	1.313
P06396	Gelsolin	1	1	0.894085	-0.161517	0.0714	0.58945	0.516609	-0.952854	1	1	0.903667	-0.146137	0.714	0.881601	1.14571	0.196238
P06396-2	Isoform 2 of Gelsolin (AGEL) (Actin-depolymerizing factor) (ADF) (Brevin)	1	1	1.15557	0.208602	0.0714	0.58945	0.564141	-0.825873	0.905	0.954287	0.904001	-0.145604	0.548	0.81617	1.21996	0.286831
P06681	Complement C2	1	1	1.20333	0.267029	0.786	0.95623	1.05034	0.0708548	0.714	0.880407	0.898551	-0.154328	1	1	1.08772	0.121306
P06702	Protein S100-A9	0.7	0.90099	13.5106	3.75602	0.571	0.911596	2.15695	1.10899	0.381	0.731456	33.2148	5.05376	0.905	0.980417	8.87615	3.14993
P06727	Apolipoprotein A-IV	0.7	0.90099	0.853248	-0.228964	0.393	0.905392	0.75378	-0.407785	0.905	0.954287	1.13042	0.176859	1	1	1.10872	0.148891
P06732	Creatine kinase M-type	0.7	0.90099	5.2422	2.39017	1	1	2.85447	1.51322	0.381	0.731456	3.58132	1.84049	0.262	0.722485	4.90334	2.29377
P06733	Alpha-enolase	1	1	2.65088	1.40647	0.571	0.911596	3.01093	1.59021	0.0952	0.500763	8.54807	3.0956	0.714	0.881601	3.64214	1.86479
P06737-2	Isoform 2 of Glycogen phosphorylase, liver form (EC 2.4.1.1)	0.1	0.514124	7.56491	2.91932	0.0714	0.58945	2.94018	1.55591	0.0238	0.500763	4.07234	2.02586	0.0238	0.43316	6.47862	2.69569
P06744	Glucose-6-phosphate isomerase	0.7	0.90099	3.84699	1.94373	0.786	0.95623	1.21515	0.28114	0.548	0.809545	3.55934	1.83161	0.262	0.722485	3.86145	1.94914
P06753-5	Isoform 5 of Tropomyosin alpha-3 chain (Gamma-tropomyosin) (Tropomyosin-3) (Tropomyosin-5) (hTM5)	1	1	1.09089	0.1255	0.786	0.95623	1.28479	0.361538	0.381	0.731456	0.648201	-0.625487	0.262	0.722485	0.58516	-0.773096
P06753-6	Isoform 6 of Tropomyosin alpha-3 chain (Gamma-tropomyosin) (Tropomyosin-3) (Tropomyosin-5) (hTM5)	0.4	0.776119	2.33148	1.22124	0.393	0.905392	0.835726	-0.258899	1	1	1.38366	0.468493	0.243	0.722485	3.58092	1.84033
P06858	Lipoprotein lipase	0.7	0.90099	0.803805	-0.315083	0.143	0.699624	0.725707	-0.462541	0.0476	0.500763	0.661881	-0.595357	0.548	0.81617	0.884604	-0.176896
P07195	L-lactate dehydrogenase B chain	1	1	1.37574	0.460211	0.786	0.95623	0.61578	-0.699512	0.381	0.731456	1.71559	0.778706	0.548	0.81617	1.56983	0.650604
P07203	Glutathione peroxidase 1	1	1	1.4991	0.5841	0.881	1	0.826545	-0.274835	0.381	0.731456	0.655288	-0.609799	1	1	1.96216	0.97244
P07203-2	Isoform 2 of Glutathione peroxidase 1 (GPx-1) (GSHPx-1) (EC 1.11.1.9) (Cellular glutathione peroxidase) (Phospholipid-hydroperoxide glutathione peroxidase GPX1) (EC 1.11.1.12)	1	1	1.43688	0.522937	0.393	0.905392	0.619859	-0.689988	0.795	0.954287	1.69725	0.763199	0.604	0.881601	2.20536	1.14101
P07225	Vitamin K-dependent protein S	1	1	1.12135	0.165235	0.571	0.911596	1.13934	0.188197	0.262	0.697135	1.35672	0.440123	0.0952	0.569947	1.42879	0.514798
P07339	Cathepsin D	0.1	0.514124	1.83944	0.879265	0.786	0.95623	0.910723	-0.134915	0.167	0.625391	1.12396	0.168596	0.0952	0.569947	1.43714	0.523198
P07355	Annexin A2	0.7	0.90099	0.735572	-0.443062	0.143	0.699624	0.50241	-0.993063	0.548	0.809545	0.644717	-0.633262	0.0952	0.569947	0.545003	-0.875665
P07357	Complement component C8 alpha chain	0.7	0.90099	0.982124	-0.0260228	0.143	0.699624	1.22669	0.294768	1	1	1.02468	0.0351799	1	1	1.03204	0.0455048
P07358	Complement component C8 beta chain	0.7	0.90099	0.892427	-0.164193	0.23	0.865019	1.09958	0.136958	0.167	0.625391	0.807971	-0.307625	0.167	0.666535	0.810909	-0.302388
P07360	Complement component C8 gamma chain	0.1	0.514124	0.744345	-0.425957	0.786	0.95623	0.931384	-0.102551	0.0952	0.500763	0.718152	-0.477638	0.0952	0.569947	0.727568	-0.458846
P07384	Calpain-1 catalytic subunit	0.2	0.610738	1.81729	0.861786	0.786	0.95623	0.898366	-0.154625	0.262	0.697135	1.89347	0.921033	0.905	0.980417	1.11252	0.153833
P07437	Tubulin beta chain	1	1	1.86473	0.898967	1	1	2.02115	1.01517	1	1	1.46726	0.553127	0.714	0.881601	1.52157	0.605565
P07602	Prosaposin	0.7	0.90099	1.41682	0.50266	0.571	0.911596	1.30119	0.379832	0.714	0.880407	1.28265	0.359123	0.714	0.881601	1.07055	0.0983533
P07686	Beta-hexosaminidase subunit beta	0.4	0.776119	1.55489	0.636815	0.786	0.95623	1.04642	0.0654601	0.0238	0.500763	1.5773	0.657457	0.0952	0.569947	1.43868	0.524743
P07711-3	Isoform 3 of Procathepsin L (EC 3.4.22.15) (Cathepsin L1) (Major excreted protein) (MEP) [Cleaved into: Cathepsin L; Cathepsin L heavy chain; Cathepsin L light chain]	1	1	0.650238	-0.62096	0.786	0.95623	1.04533	0.0639604	0.548	0.809545	1.23905	0.309229	0.548	0.81617	0.770977	-0.375241
P07737	Profilin-1	1	1	1.1864	0.246593	0.786	0.95623	0.686012	-0.543695	0.0919	0.500763	2.64446	1.40297	0.548	0.81617	1.20942	0.274313
P07858	Cathepsin B	0.1	0.514124	2.99384	1.582	0.393	0.905392	0.705297	-0.503697	0.262	0.697135	1.69999	0.765522	0.548	0.81617	1.25107	0.323159
P07900	Heat shock protein HSP 90-alpha	0.2	0.610738	11.4324	3.51506	0.571	0.911596	4.49713	2.169	0.0476	0.500763	12.6154	3.65712	0.548	0.81617	3.38725	1.76012
P07900-2	Isoform 2 of Heat shock protein HSP 90-alpha (EC 3.6.4.10) (Heat shock 86 kDa) (HSP 86) (HSP86) (Lipopolysaccharide-associated protein 2) (LAP-2) (LPS-associated protein 2) (Renal carcinoma antigen NY-REN-38)	0.2	0.610738	11.1809	3.48297	0.571	0.911596	4.35787	2.12362	0.0952	0.500763	12.0407	3.58985	0.262	0.722485	3.58569	1.84225
P07910	Heterogeneous nuclear ribonucleoproteins C1/C2	1	1	1.5433	0.62602	1	1	1.41106	0.496781	0.167	0.625391	4.8834	2.28788	0.905	0.980417	1.5317	0.615132
P07996	Thrombospondin-1	0.1	0.514124	0.0404481	-4.62778	0.143	0.699624	0.238402	-2.06853	0.381	0.731456	0.969522	-0.0446543	0.0238	0.43316	0.318545	-1.65043
P07996-2	Isoform 2 of Thrombospondin-1 (Glycoprotein G)	0.1	0.514124	0.0124345	-6.32951	0.0714	0.58945	0.193693	-2.36815	0.714	0.880407	1.05099	0.0717515	0.0238	0.43316	0.290985	-1.78098
P08123	Collagen alpha-2(I) chain	0.1	0.514124	0.173811	-2.52441	0.0714	0.58945	0.343537	-1.54146	0.0476	0.500763	0.165967	-2.59103	0.167	0.666535	0.328926	-1.60416
P08183	ATP-dependent translocase ABCB1	1	1	1.04245	0.0599752	0.571	0.911596	1.17356	0.230887	0.0952	0.500763	1.50125	0.586165	0.381	0.791575	1.22937	0.297915
P08238	Heat shock protein HSP 90-beta	0.7	0.90099	7.72178	2.94893	0.571	0.911596	6.39818	2.67766	0.262	0.697135	10.2327	3.35512	0.548	0.81617	3.6442	1.8656
P08253	72 kDa type IV collagenase	0.7	0.90099	0.831022	-0.267041	0.0357	0.472145	0.663148	-0.592597	0.167	0.625391	0.75209	-0.411023	0.262	0.722485	0.769873	-0.377307
P08263	Glutathione S-transferase A1	0.0765	0.514124	5.67974	2.50582	0.0357	0.472145	2.71577	1.44136	0.167	0.625391	2.12865	1.08994	0.0919	0.569947	2.57305	1.36348
P08294	Extracellular superoxide dismutase [Cu-Zn]	0.7	0.90099	1.07946	0.110315	0.571	0.911596	0.750219	-0.414616	0.262	0.697135	1.19306	0.254669	0.548	0.81617	1.15094	0.202816
P08514	Integrin alpha-IIb	0.1	0.514124	0.1066	-3.22972	0.0357	0.472145	0.25127	-1.99269	0.694	0.880407	0.609938	-0.713267	0.0952	0.569947	0.305864	-1.70904
P08514-3	Isoform 3 of Integrin alpha-IIb (GPalpha IIb) (GPIIb) (Platelet membrane glycoprotein IIb) (CD antigen CD41) [Cleaved into: Integrin alpha-IIb heavy chain; Integrin alpha-IIb light chain, form 1; Integrin alpha-IIb light chain, form 2]	0.7	0.90099	1.39682	0.48215	0.786	0.95623	1.11123	0.152153	1	1	1.0016	0.00230587	0.905	0.980417	1.14997	0.201599
P08519	Apolipoprotein(a)	1	1	0.869197	-0.202244	0.786	0.95623	1.02984	0.042425	0.262	0.697135	0.535875	-0.90003	0.548	0.81617	0.775749	-0.366337
P08567	Pleckstrin	0.1	0.514124	0.135137	-2.88751	0.0357	0.472145	0.282784	-1.82223	0.0952	0.500763	0.412719	-1.27677	0.0952	0.569947	0.327907	-1.60864
P08571	Monocyte differentiation antigen CD14	1	1	1.18253	0.241878	1	1	0.979758	-0.0295025	0.714	0.880407	0.84587	-0.241492	0.548	0.81617	1.62766	0.702798
P08603	Complement factor H	0.1	0.514124	1.78917	0.839294	0.393	0.905392	1.24462	0.315708	1	1	1.02923	0.0415716	0.0476	0.52188	1.77825	0.830456
P08637	Low affinity immunoglobulin gamma Fc region receptor III-A	0.1	0.514124	6.20631	2.63374	0.786	0.95623	0.764615	-0.387194	0.154	0.625391	2.54828	1.34952	0.548	0.81617	1.36467	0.448549
P08670	Vimentin	0.2	0.610738	1.82316	0.866441	1	1	1.08288	0.11488	0.262	0.697135	0.940453	-0.0885716	0.905	0.980417	1.00662	0.00952112
P08697	Alpha-2-antiplasmin	0.1	0.514124	3.7198	1.89523	0.143	0.699624	1.65346	0.725486	0.0952	0.500763	1.79378	0.843	0.0238	0.43316	2.67598	1.42007
P08779	Keratin, type I cytoskeletal 16	0.507	0.90099	2.96455	1.56781	0.25	0.865019	0.544524	-0.876932	0.167	0.625391	0.470319	-1.08829	0.604	0.881601	1.46745	0.553316
P08833	Insulin-like growth factor-binding protein 1	0.2	0.610738	3.69543	1.88574	0.0714	0.58945	3.87901	1.95569	0.0476	0.500763	3.12401	1.6434	0.262	0.722485	1.42786	0.513852
P09104	Gamma-enolase	0.2	0.610738	10.7488	3.4261	0.786	0.95623	3.97214	1.98992	0.0952	0.500763	12.7323	3.67042	0.381	0.791575	7.26825	2.86161
P09110	3-ketoacyl-CoA thiolase, peroxisomal	0.7	0.90099	5.6305	2.49326	0.393	0.905392	6.49582	2.69951	0.381	0.731456	7.77445	2.95874	0.262	0.722485	6.78378	2.76209
P09211	Glutathione S-transferase P	0.7	0.90099	0.817233	-0.291181	0.571	0.911596	0.568636	-0.814423	0.381	0.731456	1.89735	0.923985	0.905	0.980417	1.36977	0.453935
P09238	Stromelysin-2	0.1	0.514124	10.8374	3.43795	0.786	0.95623	0.760621	-0.39475	0.167	0.625391	1.94978	0.963311	0.167	0.666535	1.85227	0.889298
P09467	Fructose-1,6-bisphosphatase 1	0.7	0.90099	7.63337	2.93232	0.571	0.911596	15.1613	3.92232	0.437	0.809545	8.82507	3.14161	0.548	0.81617	12.2532	3.61509
P09486	SPARC	0.7	0.90099	0.671718	-0.574073	0.786	0.95623	0.890223	-0.167761	0.905	0.954287	1.18986	0.250786	1	1	1.09536	0.131401
P09622	Dihydrolipoyl dehydrogenase, mitochondrial	0.1	0.514124	8.80574	3.13845	1	1	2.32677	1.21833	0.262	0.697135	3.52304	1.81682	0.548	0.81617	3.27069	1.7096
P09622-2	Isoform 2 of Dihydrolipoyl dehydrogenase, mitochondrial (EC 1.8.1.4) (Dihydrolipoamide dehydrogenase) (Glycine cleavage system L protein)	1	1	0.96728	-0.0479942	0.571	0.911596	1.5293	0.612875	0.0952	0.500763	2.08684	1.06132	0.714	0.881601	1.29223	0.369858
P09651-3	Isoform 3 of Heterogeneous nuclear ribonucleoprotein A1 (hnRNP A1) (Helix-destabilizing protein) (Single-strand RNA-binding protein) (hnRNP core protein A1) [Cleaved into: Heterogeneous nuclear ribonucleoprotein A1, N-terminally processed]	0.4	0.776119	3.23274	1.69276	0.393	0.905392	2.56769	1.36047	0.243	0.697135	6.53302	2.70775	0.548	0.81617	2.78541	1.47789
P09871	Complement C1s subcomponent	1	1	0.983713	-0.0236907	0.571	0.911596	1.22262	0.289974	1	1	1.02616	0.0372596	0.548	0.81617	1.30672	0.385953
P09972	Fructose-bisphosphate aldolase C	0.0765	0.514124	3.755	1.90881	0.0714	0.58945	0.439366	-1.1865	0.0476	0.500763	0.413916	-1.27259	1	1	1.09284	0.128086
P0C0L4	Complement C4-A	0.1	0.514124	2.32674	1.21831	0.25	0.865019	1.50382	0.588635	0.714	0.880407	1.15652	0.209788	0.381	0.791575	1.32696	0.408121
P0C0L5	Complement C4-B	0.1	0.514124	2.74224	1.45536	0.0357	0.472145	2.01352	1.00972	0.0952	0.500763	1.34921	0.432111	0.167	0.666535	1.35518	0.438486
P0CF74	Immunoglobulin lambda constant 6	0.4	0.776119	2.01363	1.0098	0.0357	0.472145	4.09751	2.03475	0.0952	0.500763	1.75523	0.811659	0.714	0.881601	1.17164	0.228533
P0DJI8	Serum amyloid A-1 protein	0.1	0.514124	80.6198	6.33306	0.571	0.911596	1.2192	0.285935	0.548	0.809545	1.36388	0.44772	0.0238	0.43316	13.5543	3.76068
P0DMV8	Heat shock 70 kDa protein 1A	0.7	0.90099	5.84935	2.54828	0.571	0.911596	2.87438	1.52325	0.262	0.697135	8.48863	3.08553	0.548	0.81617	4.6877	2.22888
P0DOX5	Isoform of Immunoglobulin gamma-1 heavy chain (Immunoglobulin gamma-1 heavy chain NIE)	0.825	1	0.679401	-0.557665	0.786	0.95623	1.30661	0.385828	0.795	0.954287	1.29633	0.374433	1	1	0.994353	-0.00817053
P0DOX6	Isoform of Immunoglobulin mu heavy chain (Immunoglobulin mu heavy chain OU)	0.4	0.776119	1.82422	0.867283	0.786	0.95623	0.740817	-0.43281	0.905	0.954287	0.828713	-0.271055	0.905	0.980417	0.902496	-0.148007
P0DOX7	Isoform of Immunoglobulin kappa light chain (Immunoglobulin kappa light chain EU)	0.7	0.90099	1.56505	0.646209	1	1	1.04207	0.0594472	0.381	0.731456	1.35684	0.440247	0.548	0.81617	1.37425	0.458646
P0DOX8	Isoform of Immunoglobulin lambda-1 light chain (Immunoglobulin lambda-1 light chain MCG)	0.1	0.514124	1.62937	0.704314	0.134	0.699624	1.20441	0.268327	0.167	0.625391	1.1498	0.20138	0.0952	0.569947	1.21238	0.277842
P0DP01	Immunoglobulin heavy variable 1-8	0.4	0.776119	1.74413	0.802504	0.571	0.911596	0.752255	-0.410706	0.905	0.954287	1.0437	0.0617033	0.0476	0.52188	2.62956	1.39482
P0DP03	Immunoglobulin heavy variable 3-30-5	1	1	1.42215	0.50807	0.571	0.911596	1.47476	0.560485	0.381	0.731456	1.09883	0.135968	0.0952	0.569947	3.09671	1.63074
P0DP06	Immunoglobulin heavy variable 4-30-4	1	1	1.54186	0.624675	0.786	0.95623	1.44008	0.526149	1	1	1.13487	0.182521	1	1	1.07192	0.100198
P10599-2	Isoform 2 of Thioredoxin (Trx) (ATL-derived factor) (ADF) (Surface-associated sulphydryl protein) (SASP) (allergen Hom s Trx)	0.1	0.514124	2.27126	1.18349	0.393	0.905392	1.2605	0.333996	0.548	0.809545	1.23053	0.29928	0.548	0.81617	1.25489	0.327557
P10643	Complement component C7	1	1	0.837163	-0.25642	0.786	0.95623	1.00191	0.00275718	0.262	0.697135	0.791686	-0.336999	0.0952	0.569947	0.723349	-0.467236
P10645	Chromogranin-A	0.4	0.776119	1.54758	0.630017	0.143	0.699624	2.04836	1.03447	0.548	0.809545	1.19842	0.261139	0.548	0.81617	1.2678	0.342323
P10646	Tissue factor pathway inhibitor	1	1	1.42478	0.510743	0.786	0.95623	1.76002	0.81559	0.905	0.954287	1.53578	0.618969	0.364	0.791575	1.89897	0.925216
P10720	Platelet factor 4 variant	0.1	0.514124	0.0091881	-6.76602	0.0357	0.472145	0.0647124	-3.94981	0.905	0.954287	0.890702	-0.166985	0.0238	0.43316	0.093103	-3.42503
P10809	60 kDa heat shock protein, mitochondrial	0.7	0.90099	3.56487	1.83385	0.143	0.699624	5.74099	2.5213	0.381	0.731456	3.87567	1.95444	0.714	0.881601	2.65992	1.41138
P10909-2	Isoform 2 of Clusterin (Aging-associated gene 4 protein) (Apolipoprotein J) (Apo-J) (Complement cytolysis inhibitor) (CLI) (Complement-associated protein SP-40,40) (Ku70-binding protein 1) (NA1/NA2) (Sulfated glycoprotein 2) (SGP-2) (Testosterone-repressed prostate message 2) (TRPM-2) [Cleaved into: Clusterin beta chain (ApoJalpha) (Complement cytolysis inhibitor a chain) (SP-40,40 beta-chain); C…	0.1	0.514124	1.48116	0.56673	0.0357	0.472145	1.5506	0.632824	0.167	0.625391	1.21073	0.275883	1	1	1.0448	0.0632251
P11021	Endoplasmic reticulum chaperone BiP	0.7	0.90099	3.61382	1.85353	1	1	2.67416	1.41909	0.714	0.880407	3.55818	1.83114	1	1	2.81921	1.49529
P11055	Myosin-3	0.7	0.90099	1.21639	0.282607	0.0357	0.472145	1.903	0.928273	0.167	0.625391	1.32901	0.410349	0.262	0.722485	1.26113	0.334718
P11142	Heat shock cognate 71 kDa protein	0.7	0.90099	3.58189	1.84072	0.786	0.95623	2.07579	1.05366	0.262	0.697135	5.7057	2.5124	0.548	0.81617	2.67034	1.41702
P11216	Glycogen phosphorylase, brain form	0.1	0.514124	2.81267	1.49194	0.143	0.699624	2.45483	1.29562	0.167	0.625391	1.85031	0.887766	0.0238	0.43316	3.78319	1.9196
P11217-2	Isoform 2 of Glycogen phosphorylase, muscle form (EC 2.4.1.1) (Myophosphorylase)	0.2	0.610738	2.18049	1.12465	0.393	0.905392	1.61882	0.694943	0.0476	0.500763	2.54169	1.34579	0.0952	0.569947	2.55332	1.35238
P11277-3	Isoform 3 of Spectrin beta chain, erythrocytic (Beta-I spectrin)	0.2	0.610738	0.743409	-0.427773	0.571	0.911596	1.08271	0.114647	0.905	0.954287	1.09902	0.136224	0.905	0.980417	1.02555	0.0363971
P11532-4	Isoform 4 of Dystrophin	1	1	0.0830349	-3.59014	1	1	1.46865	0.554487	0.548	0.809545	0.590457	-0.760097	0.548	0.81617	0.23956	-2.06154
P11586	C-1-tetrahydrofolate synthase, cytoplasmic	0.4	0.776119	6.79892	2.76531	0.25	0.865019	7.27876	2.86369	0.381	0.731456	6.49659	2.69968	0.905	0.980417	4.03844	2.0138
P11597-2	Isoform 2 of Cholesteryl ester transfer protein (Lipid transfer protein I)	0.1	0.514124	0.44227	-1.177	0.143	0.699624	0.547786	-0.868315	0.262	0.697135	0.662577	-0.593841	0.262	0.722485	0.543241	-0.880335
P11940-2	Isoform 2 of Polyadenylate-binding protein 1 (PABP-1) (Poly(A)-binding protein 1)	0.2	0.610738	2.92614	1.549	0.393	0.905392	1.93934	0.955567	0.0952	0.500763	3.5693	1.83564	0.905	0.980417	1.36952	0.453675
P12081	Histidine--tRNA ligase, cytoplasmic	0.7	0.90099	1.38014	0.46482	0.786	0.95623	1.13282	0.179913	0.714	0.880407	1.15551	0.208531	0.905	0.980417	1.00351	0.00505881
P12107-2	Isoform 2 of Collagen alpha-1(XI) chain	1	1	0.718681	-0.476577	0.143	0.699624	1.87307	0.905405	0.905	0.954287	0.975331	-0.0360355	0.714	0.881601	1.17651	0.234512
P12109	Collagen alpha-1(VI) chain	0.4	0.776119	0.47214	-1.08271	0.571	0.911596	0.846769	-0.239959	0.548	0.809545	0.689423	-0.536538	0.548	0.81617	0.690913	-0.533423
P12111	Collagen alpha-3(VI) chain	0.4	0.776119	0.840715	-0.250311	1	1	0.92737	-0.108783	0.714	0.880407	1.03567	0.0505642	0.714	0.881601	0.915874	-0.126778
P12259	Coagulation factor V	0.7	0.90099	1.32097	0.401601	0.786	0.95623	0.910249	-0.135667	0.905	0.954287	1.1045	0.143389	0.381	0.791575	1.26084	0.334383
P12273	Prolactin-inducible protein	0.7	0.90099	1.31102	0.390685	0.786	0.95623	1.10886	0.149074	1	1	1.10678	0.146371	0.714	0.881601	0.875123	-0.192442
P12277	Creatine kinase B-type	0.4	0.776119	2.13226	1.09238	0.393	0.905392	2.87264	1.52238	0.714	0.880407	2.09452	1.06662	0.548	0.81617	2.13584	1.0948
P12532-2	Isoform 2 of Creatine kinase U-type, mitochondrial (EC 2.7.3.2) (Acidic-type mitochondrial creatine kinase) (Mia-CK) (Ubiquitous mitochondrial creatine kinase) (U-MtCK)	0.4	0.776119	0.684217	-0.547475	0.25	0.865019	1.13491	0.182584	0.167	0.625391	1.25797	0.331098	0.381	0.791575	1.07091	0.0988424
P12830-2	Isoform 2 of Cadherin-1 (CAM 120/80) (Epithelial cadherin) (E-cadherin) (Uvomorulin) (CD antigen CD324) [Cleaved into: E-Cad/CTF1; E-Cad/CTF2; E-Cad/CTF3]	0.2	0.610738	0.530261	-0.915225	1	1	0.992114	-0.0114215	0.548	0.809545	0.892375	-0.164278	0.167	0.666535	0.786502	-0.346478
P13497	Bone morphogenetic protein 1	0.507	0.90099	0.376091	-1.41085	0.177	0.852222	0.27202	-1.87822	0.262	0.697135	0.370492	-1.43249	0.0952	0.569947	0.369268	-1.43726
P13497-6	Isoform 6 of Bone morphogenetic protein 1 (BMP-1) (EC 3.4.24.19) (Mammalian tolloid protein) (mTld) (Procollagen C-proteinase) (PCP)	0.4	0.776119	0.451026	-1.14872	0.0357	0.472145	0.366476	-1.44821	0.0238	0.500763	0.327421	-1.61078	0.0238	0.43316	0.465112	-1.10435
P13521	Secretogranin-2	0.7	0.90099	1.45595	0.541961	0.571	0.911596	1.38523	0.470124	0.0238	0.500763	2.67764	1.42096	0.167	0.666535	1.85819	0.893896
P13533	Myosin-6	0.7	0.90099	1.21663	0.282893	0.143	0.699624	1.29849	0.376833	0.714	0.880407	1.16063	0.214904	0.0952	0.569947	1.25331	0.325738
P13535	Myosin-8	0.4	0.776119	2.12015	1.08417	1	1	0.971407	-0.0418526	0.905	0.954287	0.895679	-0.158946	0.548	0.81617	1.45206	0.538105
P13611	Versican core protein	1	1	6.10698	2.61046	1	1	4.58308	2.19632	0.905	0.954287	7.36344	2.88038	0.905	0.980417	3.33063	1.73579
P13639	Elongation factor 2	0.2	0.610738	5.84343	2.54682	0.393	0.905392	4.05839	2.02091	0.0952	0.500763	8.24408	3.04336	0.714	0.881601	2.04348	1.03103
P13646	Keratin, type I cytoskeletal 13	0.2	0.610738	4.65649	2.21924	0.134	0.699624	2.4743	1.30702	0.714	0.880407	1.39113	0.476252	0.167	0.666535	2.49158	1.31706
P13647	Keratin, type II cytoskeletal 5	0.2	0.610738	3.28176	1.71447	0.786	0.95623	0.917563	-0.12412	0.714	0.880407	1.30841	0.38782	0.0952	0.569947	1.89062	0.918861
P13667	Protein disulfide-isomerase A4	0.2	0.610738	40.9237	5.35486	0.393	0.905392	17.7575	4.15036	0.548	0.809545	22.5901	4.49762	0.262	0.722485	26.3412	4.71925
P13671	Complement component C6	0.2	0.610738	1.75642	0.812634	0.143	0.699624	1.47193	0.557706	0.714	0.880407	0.914375	-0.129141	1	1	1.04676	0.0659343
P13796	Plastin-2	0.2	0.610738	3.38865	1.76071	0.571	0.911596	0.798354	-0.3249	0.0238	0.500763	4.77785	2.25636	0.548	0.81617	2.23251	1.15867
P13797	Plastin-3	0.4	0.776119	5.61059	2.48815	0.25	0.865019	7.04148	2.81588	0.262	0.697135	6.81302	2.76829	0.381	0.791575	6.40723	2.6797
P13797-3	Isoform 3 of Plastin-3 (T-plastin)	0.2	0.610738	5.02986	2.33052	1	1	0.914582	-0.128816	0.0476	0.500763	4.43698	2.14958	0.381	0.791575	2.97291	1.57188
P13929-3	Isoform 3 of Beta-enolase (EC 4.2.1.11) (2-phospho-D-glycerate hydro-lyase) (Enolase 3) (Muscle-specific enolase) (MSE) (Skeletal muscle enolase)	1	1	1.69012	0.757129	0.571	0.911596	1.80457	0.851657	0.167	0.625391	2.02461	1.01764	0.548	0.81617	1.80866	0.854921
P13942-8	Isoform 8 of Collagen alpha-2(XI) chain	0.7	0.90099	0.157452	-2.66702	0.143	0.699624	0.493023	-1.02027	0.0238	0.500763	0.187737	-2.41322	0.262	0.722485	0.308461	-1.69684
P14136-2	Isoform 2 of Glial fibrillary acidic protein (GFAP)	0.1	0.514124	0.744091	-0.426449	0.0357	0.472145	0.82107	-0.284423	0.381	0.731456	0.944186	-0.0828574	0.381	0.791575	0.763684	-0.388952
P14543	Nidogen-1	0.2	0.610738	3.56553	1.83412	0.393	0.905392	2.22161	1.15161	0.381	0.731456	2.60859	1.38327	0.548	0.81617	2.51073	1.32811
P14543-2	Isoform 2 of Nidogen-1 (NID-1) (Entactin)	0.1	0.514124	7.36723	2.88112	0.393	0.905392	2.47485	1.30734	0.167	0.625391	2.43391	1.28327	0.0952	0.569947	3.54946	1.8276
P14618	Pyruvate kinase PKM	0.2	0.610738	1.70555	0.770237	0.143	0.699624	0.657585	-0.60475	0.381	0.731456	1.5945	0.673106	0.381	0.791575	1.57633	0.656568
P14618-2	Isoform 2 of Pyruvate kinase PKM (EC 2.7.1.40) (Cytosolic thyroid hormone-binding protein) (CTHBP) (Opa-interacting protein 3) (OIP-3) (Pyruvate kinase 2/3) (Pyruvate kinase muscle isozyme) (Threonine-protein kinase PKM2) (EC 2.7.11.1) (Thyroid hormone-binding protein 1) (THBP1) (Tumor M2-PK) (Tyrosine-protein kinase PKM2) (EC 2.7.10.2) (p58)	1	1	1.12876	0.174734	0.0714	0.58945	0.642703	-0.637776	0.714	0.880407	1.02668	0.0379901	0.714	0.881601	1.07968	0.110607
P14618-3	Isoform 3 of Pyruvate kinase PKM (EC 2.7.1.40) (Cytosolic thyroid hormone-binding protein) (CTHBP) (Opa-interacting protein 3) (OIP-3) (Pyruvate kinase 2/3) (Pyruvate kinase muscle isozyme) (Threonine-protein kinase PKM2) (EC 2.7.11.1) (Thyroid hormone-binding protein 1) (THBP1) (Tumor M2-PK) (Tyrosine-protein kinase PKM2) (EC 2.7.10.2) (p58)	0.7	0.90099	1.04546	0.0641395	0.143	0.699624	0.665834	-0.586766	0.381	0.731456	1.68848	0.755726	0.548	0.81617	1.35145	0.434512
P14625	Endoplasmin	0.4	0.776119	5.66506	2.50209	0.571	0.911596	4.2693	2.094	0.0952	0.500763	5.78319	2.53186	0.714	0.881601	4.33585	2.11632
P15169	Carboxypeptidase N catalytic chain	0.2	0.610738	2.77014	1.46996	0.393	0.905392	0.606495	-0.721433	0.905	0.954287	0.834797	-0.260504	0.262	0.722485	1.54557	0.628139
P15259	Phosphoglycerate mutase 2	0.7	0.90099	2.00823	1.00592	0.786	0.95623	1.43104	0.517059	0.714	0.880407	2.06533	1.04637	0.905	0.980417	1.64682	0.719679
P15291-2	Isoform 2 of Beta-1,4-galactosyltransferase 1 (Beta-1,4-GalTase 1) (Beta4Gal-T1) (b4Gal-T1) (EC 2.4.1.-) (Beta-N-acetylglucosaminyl-glycolipid beta-1,4-galactosyltransferase) (Beta-N-acetylglucosaminylglycopeptide beta-1,4-galactosyltransferase) (EC 2.4.1.38) (Lactose synthase A protein) (EC 2.4.1.22) (N-acetyllactosamine synthase) (EC 2.4.1.90) (Nal synthase) (Neolactotriaosylceramide beta-1,4-g…	0.1	0.514124	2.85691	1.51445	0.0714	0.58945	1.6202	0.696173	0.0476	0.500763	1.80256	0.850047	0.167	0.666535	1.38408	0.468924
P15311	Ezrin	0.7	0.90099	2.31401	1.21039	0.393	0.905392	1.88961	0.918089	0.262	0.697135	2.67693	1.42058	0.381	0.791575	2.44753	1.29133
P15907	Beta-galactoside alpha-2,6-sialyltransferase 1	0.2	0.610738	1.96578	0.975103	0.571	0.911596	1.25602	0.32886	1	1	0.999543	-0.000659854	0.381	0.791575	1.45197	0.538007
P15924	Desmoplakin	0.507	0.90099	1.7175	0.780314	0.786	0.95623	0.838723	-0.253733	0.905	0.954287	0.714494	-0.485007	0.548	0.81617	1.27332	0.348598
P16035	Metalloproteinase inhibitor 2	0.7	0.90099	1.06478	0.0905535	0.393	0.905392	0.748977	-0.417006	0.714	0.880407	0.730262	-0.453513	0.714	0.881601	0.917262	-0.124594
P16050	Polyunsaturated fatty acid lipoxygenase ALOX15	0.4	0.776119	0.248448	-2.00899	0.143	0.699624	0.189549	-2.39936	1	1	0.779594	-0.359204	0.548	0.81617	0.741785	-0.430926
P16050-2	Isoform 2 of Polyunsaturated fatty acid lipoxygenase ALOX15 (12/15-lipoxygenase) (Arachidonate 12-lipoxygenase, leukocyte-type) (12-LOX) (EC 1.13.11.31) (Arachidonate 15-lipoxygenase) (15-LOX) (15-LOX-1) (EC 1.13.11.33) (Arachidonate omega-6 lipoxygenase) (Hepoxilin A3 synthase Alox15) (EC 1.13.11.-) (Linoleate 13S-lipoxygenase) (EC 1.13.11.12)	0.2	0.610738	0.423166	-1.2407	0.143	0.699624	0.190109	-2.3951	0.905	0.954287	0.708615	-0.496925	0.714	0.881601	0.723429	-0.467076
P16152	Carbonyl reductase [NADPH] 1	1	1	5.37111	2.42522	0.786	0.95623	6.18525	2.62883	0.905	0.954287	10.0858	3.33425	0.905	0.980417	9.58208	3.26034
P16930	Fumarylacetoacetase	0.7	0.90099	14.6374	3.87159	0.571	0.911596	6.02759	2.59158	0.262	0.697135	16.4991	4.04431	0.548	0.81617	14.4067	3.84866
P17066	Heat shock 70 kDa protein 6	0.7	0.90099	0.85595	-0.224402	0.0714	0.58945	2.55624	1.35402	0.0238	0.500763	6.36087	2.66922	0.0238	0.43316	2.19175	1.13209
P17405-4	Isoform 4 of Sphingomyelin phosphodiesterase (EC 3.1.4.12) (EC 3.1.4.3) (Acid sphingomyelinase) (aSMase) [Cleaved into: Sphingomyelin phosphodiesterase, processed form]	0.7	0.90099	1.36756	0.451609	0.143	0.699624	0.508655	-0.975242	0.905	0.954287	0.865707	-0.20805	0.714	0.881601	0.850828	-0.233061
P17655-2	Isoform 2 of Calpain-2 catalytic subunit (EC 3.4.22.53) (Calcium-activated neutral proteinase 2) (CANP 2) (Calpain M-type) (Calpain large polypeptide L2) (Calpain-2 large subunit) (Millimolar-calpain) (M-calpain)	0.7	0.90099	0.767235	-0.38226	0.0357	0.472145	0.403676	-1.30873	0.381	0.731456	0.872383	-0.196967	0.167	0.666535	0.543396	-0.879924
P17931	Galectin-3	0.1	0.514124	3.17258	1.66566	0.143	0.699624	1.89368	0.921193	0.0952	0.500763	1.63915	0.712949	0.262	0.722485	1.41483	0.500634
P17936	Insulin-like growth factor-binding protein 3	0.1	0.514124	0.347083	-1.52665	0.143	0.699624	0.544985	-0.875711	0.0238	0.500763	0.362344	-1.46457	0.0476	0.52188	0.433154	-1.20705
P18065	Insulin-like growth factor-binding protein 2	1	1	1.18313	0.242613	0.0714	0.58945	2.08946	1.06313	0.714	0.880407	1.00253	0.00364067	0.381	0.791575	0.786776	-0.345976
P18206-2	Isoform 2 of Vinculin (Metavinculin) (MV)	0.2	0.610738	1.80869	0.854947	1	1	1.21817	0.284711	0.167	0.625391	1.92884	0.947734	1	1	1.26176	0.335436
P18428	Lipopolysaccharide-binding protein	0.1	0.514124	18.1927	4.18529	0.143	0.699624	2.83164	1.50164	0.548	0.809545	1.68541	0.753101	0.0952	0.569947	2.62281	1.39112
P19021-3	Isoform 3 of Peptidyl-glycine alpha-amidating monooxygenase (PAM) [Includes: Peptidylglycine alpha-hydroxylating monooxygenase (PHM) (EC 1.14.17.3); Peptidyl-alpha-hydroxyglycine alpha-amidating lyase (EC 4.3.2.5) (Peptidylamidoglycolate lyase) (PAL)]	0.1	0.514124	1.83305	0.874243	0.786	0.95623	0.964917	-0.051523	0.262	0.697135	1.16171	0.216248	1	1	1.05694	0.0798886
P19021-6	Isoform 6 of Peptidyl-glycine alpha-amidating monooxygenase (PAM) [Includes: Peptidylglycine alpha-hydroxylating monooxygenase (PHM) (EC 1.14.17.3); Peptidyl-alpha-hydroxyglycine alpha-amidating lyase (EC 4.3.2.5) (Peptidylamidoglycolate lyase) (PAL)]	0.4	0.776119	1.5322	0.615601	0.786	0.95623	1.14303	0.192864	0.714	0.880407	1.21408	0.279865	1	1	1.09516	0.131139
P19087	Guanine nucleotide-binding protein G(t) subunit alpha-2	1	1	0.283915	-1.81647	0.25	0.865019	0.341938	-1.54819	0.714	0.880407	0.702754	-0.508908	0.795	0.980285	1.35038	0.433363
P19338	Nucleolin	0.0765	0.514124	4.91702	2.29779	0.0357	0.472145	2.39489	1.25996	0.0952	0.500763	2.11943	1.08368	0.0238	0.43316	1.87619	0.907807
P19652	Alpha-1-acid glycoprotein 2	0.1	0.514124	21.7097	4.44027	1	1	3.14627	1.65364	0.548	0.809545	3.85169	1.94549	0.0952	0.569947	8.64897	3.11253
P19823	Inter-alpha-trypsin inhibitor heavy chain H2	0.4	0.776119	0.752859	-0.409548	0.0714	0.58945	0.713197	-0.487628	0.714	0.880407	0.805883	-0.311357	0.714	0.881601	0.77088	-0.375422
P19827	Inter-alpha-trypsin inhibitor heavy chain H1	0.7	0.90099	0.801076	-0.319988	1	1	0.883039	-0.179451	0.714	0.880407	0.874659	-0.193208	0.714	0.881601	0.831397	-0.26639
P19971	Thymidine phosphorylase	0.4	0.776119	3.29731	1.72129	1	1	1.01144	0.0164059	0.381	0.731456	1.91134	0.934585	0.262	0.722485	2.02518	1.01805
P20023-4	Isoform 4 of Complement receptor type 2 (Cr2) (Complement C3d receptor) (Epstein-Barr virus receptor) (EBV receptor) (CD antigen CD21)	0.2	0.610738	0.412964	-1.27591	0.453	0.911596	0.558572	-0.840184	0.0952	0.500763	0.258737	-1.95044	0.167	0.666535	0.414608	-1.27018
P20062	Transcobalamin-2	0.1	0.514124	0.374743	-1.41603	0.25	0.865019	0.49386	-1.01783	0.381	0.731456	0.723171	-0.46759	1	1	0.829534	-0.269626
P20700	Lamin-B1	0.184	0.610738	7.04577	2.81676	0.786	0.95623	1.15622	0.209419	0.262	0.697135	2.75296	1.46098	0.167	0.666535	3.22965	1.69138
P20742	Pregnancy zone protein	0.4	0.776119	2.13429	1.09376	1	1	0.851025	-0.232727	0.714	0.880407	1.15932	0.213274	0.381	0.791575	1.63089	0.705658
P20774	Mimecan	1	1	1.09387	0.129438	0.393	0.905392	0.60996	-0.713213	0.262	0.697135	0.698217	-0.518252	0.548	0.81617	0.775023	-0.367689
P20810-10	Isoform 10 of Calpastatin (Calpain inhibitor) (Sperm BS-17 component)	1	1	1.19436	0.256233	1	1	0.959863	-0.0590995	1	1	1.04308	0.0608523	0.714	0.881601	0.959753	-0.0592648
P20908	Collagen alpha-1(V) chain	0.507	0.90099	0.48029	-1.05802	0.143	0.699624	0.569854	-0.811335	0.12	0.624	0.480736	-1.05668	0.0952	0.569947	0.402869	-1.31162
P21291	Cysteine and glycine-rich protein 1	1	1	1.0055	0.00791397	0.571	0.911596	1.37489	0.459315	0.714	0.880407	1.34039	0.422649	0.262	0.722485	1.59622	0.674658
P21333-2	Isoform 2 of Filamin-A (FLN-A) (Actin-binding protein 280) (ABP-280) (Alpha-filamin) (Endothelial actin-binding protein) (Filamin-1) (Non-muscle filamin)	0.1	0.514124	0.345509	-1.5332	0.143	0.699624	0.490097	-1.02886	0.905	0.954287	0.976661	-0.0340702	0.262	0.722485	0.473636	-1.07815
P21399	Cytoplasmic aconitate hydratase	0.7	0.90099	7.51251	2.9093	0.571	0.911596	8.37808	3.06662	0.437	0.809545	13.8257	3.78928	0.437	0.81617	14.4155	3.84955
P21695-2	Isoform 2 of Glycerol-3-phosphate dehydrogenase [NAD(+)], cytoplasmic (GPD-C) (GPDH-C) (EC 1.1.1.8)	0.2	0.610738	7.70652	2.94608	0.393	0.905392	5.77761	2.53047	0.381	0.731456	7.54337	2.91521	0.167	0.666535	9.52762	3.25212
P22105-1	Isoform 1 of Tenascin-X (TN-X) (Hexabrachion-like protein)	0.4	0.776119	1.4519	0.537942	0.393	0.905392	1.22201	0.289255	0.548	0.809545	1.41008	0.495775	0.262	0.722485	1.48081	0.566391
P22352	Glutathione peroxidase 3	0.7	0.90099	1.62499	0.700435	0.786	0.95623	0.633183	-0.659306	0.548	0.809545	0.803	-0.316529	0.905	0.980417	0.961877	-0.056076
P22392	Nucleoside diphosphate kinase B	0.7	0.90099	1.7311	0.791691	0.786	0.95623	1.38052	0.465209	0.548	0.809545	2.74684	1.45777	0.714	0.881601	1.7186	0.781231
P22392-2	Isoform 2 of Nucleoside diphosphate kinase B (NDK B) (NDP kinase B) (EC 2.7.4.6) (C-myc purine-binding transcription factor PUF) (Histidine protein kinase NDKB) (EC 2.7.13.3) (nm23-H2)	1	1	1.11295	0.154393	0.786	0.95623	1.4006	0.486048	0.548	0.809545	3.43684	1.78108	0.714	0.881601	1.67234	0.741867
P22692	Insulin-like growth factor-binding protein 4	0.1	0.514124	1.78386	0.834999	0.25	0.865019	1.20414	0.267999	0.548	0.809545	0.951346	-0.0719576	0.167	0.666535	1.41531	0.501117
P22792	Carboxypeptidase N subunit 2	0.2	0.610738	2.20602	1.14145	0.786	0.95623	0.827396	-0.27335	0.262	0.697135	1.5294	0.61297	0.0952	0.569947	1.87282	0.905212
P23142	Fibulin-1	0.4	0.776119	2.65352	1.40791	0.571	0.911596	1.40816	0.493813	0.548	0.809545	1.54876	0.63111	0.381	0.791575	1.95687	0.968548
P23142-3	Isoform 3 of Fibulin-1 (FIBL-1)	0.2	0.610738	2.16523	1.11452	0.0714	0.58945	1.81161	0.857273	0.905	0.954287	1.13492	0.182587	0.262	0.722485	1.69845	0.764221
P23142-4	Isoform 4 of Fibulin-1 (FIBL-1)	0.1	0.514124	2.79692	1.48384	0.0357	0.472145	2.08398	1.05934	0.381	0.731456	1.25468	0.327319	0.0952	0.569947	1.67246	0.741975
P23229-9	Isoform 9 of Integrin alpha-6 (CD49 antigen-like family member F) (VLA-6) (CD antigen CD49f) [Cleaved into: Integrin alpha-6 heavy chain; Integrin alpha-6 light chain; Processed integrin alpha-6 (Alpha6p)]	0.7	0.90099	1.988	0.99132	0.786	0.95623	1.42211	0.508028	0.714	0.880407	1.48599	0.571427	0.714	0.881601	1.20919	0.274039
P23284	Peptidyl-prolyl cis-trans isomerase B	0.7	0.90099	1.2843	0.360983	0.571	0.911596	1.27236	0.347509	0.548	0.809545	1.41449	0.500286	0.548	0.81617	1.70391	0.768851
P23381	Tryptophan--tRNA ligase, cytoplasmic	0.4	0.776119	2.12419	1.08692	0.786	0.95623	1.25245	0.324754	0.0476	0.500763	2.50482	1.32471	0.714	0.881601	1.0706	0.0984243
P23458	Tyrosine-protein kinase JAK1	1	1	1.132	0.178878	0.393	0.905392	1.30841	0.387814	0.905	0.954287	0.95871	-0.0608339	0.714	0.881601	0.841967	-0.248164
P23526-2	Isoform 2 of Adenosylhomocysteinase (AdoHcyase) (EC 3.13.2.1) (S-adenosyl-L-homocysteine hydrolase)	0.0765	0.514124	35.1403	5.13505	0.393	0.905392	5.71665	2.51517	0.0952	0.500763	10.6682	3.41525	0.262	0.722485	7.05275	2.81819
P23528	Cofilin-1	0.7	0.90099	0.612033	-0.708318	0.786	0.95623	0.986156	-0.0201126	0.381	0.731456	2.06698	1.04753	0.381	0.791575	0.933235	-0.099688
P24592	Insulin-like growth factor-binding protein 6	1	1	1.1976	0.260144	0.571	0.911596	0.657334	-0.605302	0.548	0.809545	0.98616	-0.0201066	0.905	0.980417	0.898862	-0.153828
P24593	Insulin-like growth factor-binding protein 5	0.2	0.610738	0.38102	-1.39206	0.571	0.911596	0.797277	-0.326848	0.0952	0.500763	0.625577	-0.67674	0.0952	0.569947	0.583744	-0.776591
P24752-2	Isoform 2 of Acetyl-CoA acetyltransferase, mitochondrial (EC 2.3.1.9) (Acetoacetyl-CoA thiolase) (T2)	0.1	0.514124	0.600007	-0.736948	1	1	0.928937	-0.106348	0.0476	0.500763	0.629012	-0.66884	0.548	0.81617	0.771196	-0.374831
P24821-4	Isoform 4 of Tenascin (TN) (Cytotactin) (GMEM) (GP 150-225) (Glioma-associated-extracellular matrix antigen) (Hexabrachion) (JI) (Myotendinous antigen) (Neuronectin) (Tenascin-C) (TN-C)	0.4	0.776119	1.67033	0.740136	0.571	0.911596	1.0509	0.0716319	0.381	0.731456	1.2774	0.353214	0.548	0.81617	1.44766	0.533721
P25311	Zinc-alpha-2-glycoprotein	0.1	0.514124	2.12107	1.08479	1	1	0.786118	-0.347183	0.714	0.880407	0.96817	-0.046667	0.167	0.666535	1.56495	0.64612
P25705	ATP synthase subunit alpha, mitochondrial	0.2	0.610738	2.23098	1.15768	0.25	0.865019	1.62659	0.701851	0.714	0.880407	1.17958	0.238275	0.714	0.881601	1.05687	0.0797994
P25774	Cathepsin S	1	1	0.882985	-0.179539	0.571	0.911596	0.697334	-0.520079	0.905	0.954287	0.820283	-0.285807	0.167	0.666535	0.68263	-0.550825
P25774-2	Isoform 2 of Cathepsin S (EC 3.4.22.27)	1	1	1.15052	0.202281	0.393	0.905392	0.713606	-0.4868	0.714	0.880407	1.20515	0.269215	0.905	0.980417	0.842131	-0.247884
P26038	Moesin	0.4	0.776119	1.91781	0.939457	0.393	0.905392	1.21326	0.278892	0.0476	0.500763	2.25364	1.17226	0.262	0.722485	1.74361	0.802076
P26447	Protein S100-A4	0.4	0.776119	0.576683	-0.79415	0.393	0.905392	0.808226	-0.307169	0.167	0.625391	1.52906	0.612648	0.381	0.791575	1.35906	0.442613
P26599-1	Isoform 1 of Polypyrimidine tract-binding protein 1 (PTB) (57 kDa RNA-binding protein PPTB-1) (Heterogeneous nuclear ribonucleoprotein I) (hnRNP I)	1	1	1.09987	0.137339	0.143	0.699624	1.24601	0.317317	0.548	0.809545	1.2136	0.279294	0.262	0.722485	1.2594	0.332734
P26641	Elongation factor 1-gamma	0.2	0.610738	6.31387	2.65853	0.571	0.911596	4.69755	2.23191	0.0238	0.500763	11.0599	3.46726	0.548	0.81617	1.88746	0.916447
P26927	Hepatocyte growth factor-like protein	0.1	0.514124	0.251753	-1.98992	0.143	0.699624	0.351979	-1.50644	0.0952	0.500763	0.38652	-1.37139	0.262	0.722485	0.627049	-0.673349
P27169	Serum paraoxonase/arylesterase 1	0.7	0.90099	0.73216	-0.449768	0.143	0.699624	0.411139	-1.2823	0.714	0.880407	0.962804	-0.0546867	0.381	0.791575	0.645504	-0.631501
P27918	Properdin	0.1	0.514124	2.88197	1.52705	0.25	0.865019	1.4436	0.529675	0.262	0.697135	1.14433	0.194504	0.714	0.881601	1.08856	0.122423
P28799-3	Isoform 3 of Progranulin (PGRN) (Acrogranin) (Epithelin precursor) (Glycoprotein of 88 Kda) (GP88) (Glycoprotein 88) (Granulin precursor) (PC cell-derived growth factor) (PCDGF) (Proepithelin) (PEPI) [Cleaved into: Paragranulin; Granulin-1 (Granulin G); Granulin-2 (Granulin F); Granulin-3 (Epithelin-2) (Granulin B); Granulin-4 (Epithelin-1) (Granulin A); Granulin-5 (Granulin C); Granulin-6 (Granu…	1	1	0.990093	-0.0143636	0.143	0.699624	0.571839	-0.806319	0.905	0.954287	0.884084	-0.177745	0.167	0.666535	0.599521	-0.738118
P28838	Cytosol aminopeptidase	0.2	0.610738	5.62576	2.49205	0.393	0.905392	3.17079	1.66484	0.167	0.625391	4.16922	2.05978	0.381	0.791575	3.01882	1.59398
P29401	Transketolase	0.1	0.514124	7.41495	2.89044	0.571	0.911596	1.76096	0.816362	0.0476	0.500763	8.49167	3.08605	0.167	0.666535	4.66962	2.22331
P29622	Kallistatin	0.7	0.90099	0.828298	-0.271779	0.393	0.905392	0.7946	-0.3317	0.905	0.954287	0.978209	-0.0317861	0.0952	0.569947	0.712421	-0.489198
P30041	Peroxiredoxin-6	0.4	0.776119	2.12469	1.08725	1	1	0.922971	-0.115642	0.381	0.731456	1.93078	0.949182	0.548	0.81617	1.63861	0.712471
P30043	Flavin reductase (NADPH)	0.4	0.776119	0.698809	-0.517029	0.25	0.865019	0.300879	-1.73274	0.905	0.954287	1.33081	0.4123	0.714	0.881601	0.85044	-0.233719
P30084	Enoyl-CoA hydratase, mitochondrial	1	1	2.45082	1.29327	0.786	0.95623	2.0968	1.06819	0.381	0.731456	3.28859	1.71747	0.905	0.980417	1.97314	0.980495
P30085-3	Isoform 3 of UMP-CMP kinase (EC 2.7.4.14) (Deoxycytidylate kinase) (CK) (dCMP kinase) (Nucleoside-diphosphate kinase) (EC 2.7.4.6) (Uridine monophosphate/cytidine monophosphate kinase) (UMP/CMP kinase) (UMP/CMPK)	1	1	1.50524	0.589992	0.786	0.95623	1.80362	0.850893	0.714	0.880407	3.58879	1.8435	0.548	0.81617	1.76509	0.819739
P30101	Protein disulfide-isomerase A3	0.7	0.90099	4.12232	2.04346	0.393	0.905392	3.99824	1.99937	0.381	0.731456	4.66624	2.22226	0.548	0.81617	3.89241	1.96066
P30153	Serine/threonine-protein phosphatase 2A 65 kDa regulatory subunit A alpha isoform	1	1	0.904836	-0.144271	0.786	0.95623	0.94453	-0.0823319	0.548	0.809545	1.60919	0.686336	0.905	0.980417	1.69926	0.76491
P30566	Adenylosuccinate lyase	1	1	1.73272	0.793039	0.571	0.911596	1.29848	0.376822	0.548	0.809545	1.75754	0.813558	0.714	0.881601	1.44335	0.529417
P30626-2	Isoform 2 of Sorcin (22 kDa protein) (CP-22) (CP22) (V19)	1	1	1.44042	0.526488	0.0714	0.58945	0.56302	-0.828742	0.262	0.697135	1.19224	0.253674	0.905	0.980417	0.956167	-0.0646652
P31025	Lipocalin-1	0.7	0.90099	0.789101	-0.341718	0.786	0.95623	0.171959	-2.53987	0.511	0.809545	0.583308	-0.777671	0.262	0.722485	0.52326	-0.934401
P31146	Coronin-1A	1	1	0.790373	-0.339394	0.25	0.865019	0.725004	-0.463939	0.905	0.954287	0.915008	-0.128144	0.905	0.980417	0.979563	-0.0297891
P31327-3	Isoform 3 of Carbamoyl-phosphate synthase [ammonia], mitochondrial (EC 6.3.4.16) (Carbamoyl-phosphate synthetase I) (CPSase I)	0.4	0.776119	1.94224	0.957721	0.786	0.95623	1.20014	0.263207	0.714	0.880407	1.80253	0.850026	0.0238	0.43316	2.64238	1.40184
P31947	14-3-3 protein sigma	0.7	0.90099	0.864755	-0.209636	0.393	0.905392	0.460277	-1.11942	0.905	0.954287	1.10864	0.148794	0.154	0.666535	1.48297	0.568493
P31948-2	Isoform 2 of Stress-induced-phosphoprotein 1 (STI1) (Hsc70/Hsp90-organizing protein) (Hop) (Renal carcinoma antigen NY-REN-11) (Transformation-sensitive protein IEF SSP 3521)	1	1	0.979214	-0.0303044	0.786	0.95623	1.05568	0.0781768	0.548	0.809545	3.74632	1.90548	0.548	0.81617	1.46465	0.550551
P31949	Protein S100-A11	0.1	0.514124	3.7889	1.92178	1	1	1.03553	0.0503711	0.0238	0.500763	3.25547	1.70287	0.0476	0.52188	1.64265	0.716022
P32119	Peroxiredoxin-2	0.2	0.610738	0.482894	-1.05022	0.25	0.865019	0.322064	-1.63458	0.905	0.954287	1.04494	0.0634239	0.548	0.81617	0.810154	-0.303731
P32320	Cytidine deaminase	0.507	0.90099	1.30599	0.385142	0.881	1	0.963098	-0.0542462	1	1	1.04604	0.0649374	1	1	0.996368	-0.00524889
P33151	Cadherin-5	0.2	0.610738	1.63561	0.709827	0.393	0.905392	0.85051	-0.2336	0.548	0.809545	1.22501	0.292797	0.381	0.791575	1.09876	0.135874
P33908	Mannosyl-oligosaccharide 1,2-alpha-mannosidase IA	0.4	0.776119	1.26677	0.341157	1	1	1.0229	0.0326589	0.905	0.954287	1.04749	0.0669409	0.262	0.722485	1.32296	0.403774
P33908-2	Isoform 2 of Mannosyl-oligosaccharide 1,2-alpha-mannosidase IA (EC 3.2.1.113) (Man(9)-alpha-mannosidase) (Man9-mannosidase) (Mannosidase alpha class 1A member 1) (Processing alpha-1,2-mannosidase IA) (Alpha-1,2-mannosidase IA)	0.4	0.776119	1.55272	0.634802	0.786	0.95623	1.22975	0.298359	0.262	0.697135	0.725973	-0.462012	0.262	0.722485	1.39076	0.475875
P34096	Ribonuclease 4	0.7	0.90099	0.835934	-0.25854	0.786	0.95623	0.952012	-0.0709491	0.381	0.731456	0.660771	-0.597777	1	1	0.98534	-0.021306
P34913	Bifunctional epoxide hydrolase 2	0.2	0.610738	2.7066	1.43648	0.143	0.699624	2.24904	1.16931	0.381	0.731456	1.88554	0.914981	0.905	0.980417	1.72286	0.784804
P34931	Heat shock 70 kDa protein 1-like	0.7	0.90099	1.66392	0.734584	1	1	0.938137	-0.0921299	0.381	0.731456	1.51656	0.600798	0.548	0.81617	1.71743	0.780252
P35030	Trypsin-3	0.1	0.514124	2.17794	1.12297	0.786	0.95623	1.28979	0.367134	0.167	0.625391	1.42382	0.509764	0.0952	0.569947	1.3038	0.382721
P35241-5	Isoform 5 of Radixin	0.4	0.776119	2.1645	1.11403	0.571	0.911596	1.4207	0.506605	0.381	0.731456	2.20943	1.14368	0.548	0.81617	1.90107	0.926812
P35443	Thrombospondin-4	0.1	0.514124	0.228345	-2.13071	0.0357	0.472145	0.222214	-2.16998	0.0238	0.500763	0.268075	-1.89929	0.195	0.722485	0.334968	-1.5779
P35527	Keratin, type I cytoskeletal 9	0.7	0.90099	1.74861	0.806213	0.571	0.911596	0.608863	-0.715811	0.714	0.880407	0.886858	-0.173225	0.548	0.81617	1.19936	0.262266
P35579	Myosin-9	0.1	0.514124	0.331343	-1.5936	0.0357	0.472145	0.330069	-1.59916	0.381	0.731456	0.708147	-0.49788	0.0238	0.43316	0.310562	-1.68705
P35580-4	Isoform 4 of Myosin-10 (Cellular myosin heavy chain, type B) (Myosin heavy chain 10) (Myosin heavy chain, non-muscle IIb) (Non-muscle myosin heavy chain B) (NMMHC-B) (Non-muscle myosin heavy chain IIb) (NMMHC II-b) (NMMHC-IIB)	1	1	0.881774	-0.181519	0.571	0.911596	1.26236	0.336118	0.548	0.809545	1.1256	0.170699	0.381	0.791575	1.35194	0.435029
P35680-3	Isoform 3 of Hepatocyte nuclear factor 1-beta (HNF-1-beta) (HNF-1B) (Homeoprotein LFB3) (Transcription factor 2) (TCF-2) (Variant hepatic nuclear factor 1) (vHNF1)	0.507	0.90099	2.95064	1.56103	0.571	0.911596	1.41834	0.504207	0.548	0.809545	1.73467	0.794659	0.437	0.81617	1.77111	0.824652
P35749-2	Isoform 2 of Myosin-11 (Myosin heavy chain 11) (Myosin heavy chain, smooth muscle isoform) (SMMHC)	0.2	0.610738	0.410069	-1.28606	0.0357	0.472145	0.443266	-1.17375	0.381	0.731456	0.768815	-0.379291	0.0238	0.43316	0.505632	-0.983842
P35858	Insulin-like growth factor-binding protein complex acid labile subunit	0.1	0.514124	0.418003	-1.25841	0.0357	0.472145	0.398379	-1.32779	0.0238	0.500763	0.608422	-0.716856	0.0952	0.569947	0.528099	-0.92112
P35908	Keratin, type II cytoskeletal 2 epidermal	0.4	0.776119	1.80766	0.854125	0.786	0.95623	0.870202	-0.200579	1	1	0.967279	-0.0479956	0.548	0.81617	1.22025	0.287179
P36222	Chitinase-3-like protein 1	1	1	1.04167	0.0589048	0.786	0.95623	1.32396	0.404859	0.905	0.954287	1.26584	0.340095	0.905	0.980417	0.952709	-0.0698925
P36871-2	Isoform 2 of Phosphoglucomutase-1 (PGM 1) (EC 5.4.2.2) (Glucose phosphomutase 1)	0.1	0.514124	17.1609	4.10106	0.25	0.865019	6.25307	2.64456	0.167	0.625391	8.06418	3.01153	0.0238	0.43316	11.5941	3.53532
P36955	Pigment epithelium-derived factor	0.1	0.514124	0.714559	-0.484874	0.393	0.905392	0.864026	-0.210853	0.0919	0.500763	0.878164	-0.187438	0.0518	0.554565	0.881276	-0.182334
P36980	Complement factor H-related protein 2	1	1	0.744048	-0.426533	0.786	0.95623	1.14099	0.190286	0.714	0.880407	0.510836	-0.969067	0.714	0.881601	0.764668	-0.387095
P37802-2	Isoform 2 of Transgelin-2 (Epididymis tissue protein Li 7e) (SM22-alpha homolog)	1	1	0.97102	-0.0424275	0.786	0.95623	1.18527	0.245221	0.0476	0.500763	2.78677	1.47859	0.167	0.666535	1.73668	0.796331
P37837	Transaldolase	0.4	0.776119	3.46854	1.79433	1	1	0.958541	-0.0610875	0.167	0.625391	3.49238	1.80421	0.381	0.791575	2.51556	1.33088
P37840	Alpha-synuclein	0.7	0.90099	0.409824	-1.28692	1	1	0.540624	-0.887303	0.905	0.954287	1.1125	0.15381	0.548	0.81617	1.32265	0.403435
P38646	Stress-70 protein, mitochondrial	0.4	0.776119	5.26975	2.39773	0.393	0.905392	7.82116	2.96738	0.262	0.697135	7.66451	2.93819	0.548	0.81617	4.85009	2.27801
P39023	60S ribosomal protein L3	0.1	0.514124	1.76638	0.820793	0.393	0.905392	1.19674	0.259109	0.714	0.880407	1.09361	0.129097	0.548	0.81617	0.970147	-0.0437248
P39060-1	Isoform 1 of Collagen alpha-1(XVIII) chain [Cleaved into: Endostatin; Non-collagenous domain 1 (NC1)]	1	1	1.32952	0.41091	1	1	1.05716	0.0801873	0.714	0.880407	0.894564	-0.160743	0.905	0.980417	1.17851	0.236967
P39060-2	Isoform 2 of Collagen alpha-1(XVIII) chain [Cleaved into: Endostatin; Non-collagenous domain 1 (NC1)]	0.2	0.610738	0.637601	-0.649275	0.143	0.699624	0.79745	-0.326534	0.0476	0.500763	0.61561	-0.699912	0.0476	0.52188	0.536623	-0.898018
P40121	Macrophage-capping protein	1	1	0.973817	-0.0382768	0.571	0.911596	0.87099	-0.199272	0.0238	0.500763	3.49283	1.8044	0.262	0.722485	1.84288	0.88196
P40227-2	Isoform 2 of T-complex protein 1 subunit zeta (TCP-1-zeta) (Acute morphine dependence-related protein 2) (CCT-zeta-1) (HTR3) (Tcp20)	0.4	0.776119	0.673065	-0.571183	0.571	0.911596	0.762526	-0.391141	0.167	0.625391	0.615481	-0.700213	0.905	0.980417	0.920122	-0.120104
P40926	Malate dehydrogenase, mitochondrial	0.4	0.776119	1.59234	0.671151	1	1	1.37573	0.460196	1	1	1.2898	0.367145	0.905	0.980417	1.15241	0.204654
P42126	Enoyl-CoA delta isomerase 1, mitochondrial	0.0765	0.514124	19.5466	4.28884	0.571	0.911596	3.02849	1.5986	0.714	0.880407	3.01573	1.59251	0.905	0.980417	3.56926	1.83563
P42356	Phosphatidylinositol 4-kinase alpha	0.7	0.90099	0.95728	-0.0629878	0.786	0.95623	0.922154	-0.11692	0.548	0.809545	0.959969	-0.0589396	0.905	0.980417	0.959396	-0.059801
P42680	Tyrosine-protein kinase Tec	0.2	0.610738	1.85433	0.890897	1	1	0.999898	-0.000147785	0.714	0.880407	0.87865	-0.186639	0.262	0.722485	1.42554	0.51151
P42785	Lysosomal Pro-X carboxypeptidase	0.184	0.610738	2.5402	1.34494	1	1	0.762566	-0.391066	0.548	0.809545	1.67091	0.740633	1	1	0.990168	-0.0142552
P43490	Nicotinamide phosphoribosyltransferase	0.4	0.776119	2.3408	1.227	0.786	0.95623	0.381564	-1.39	0.905	0.954287	0.706861	-0.500502	0.167	0.666535	3.99136	1.99688
P43652	Afamin	0.643	0.90099	0.71038	-0.493337	0.541	0.911596	0.447969	-1.15853	0.154	0.625391	0.258109	-1.95395	0.364	0.791575	0.767076	-0.382558
P45877	Peptidyl-prolyl cis-trans isomerase C	0.7	0.90099	0.962399	-0.0552925	0.786	0.95623	0.969573	-0.0445785	0.262	0.697135	1.20381	0.267608	1	1	1.0028	0.004027
P46100-2	Isoform 2 of Transcriptional regulator ATRX (EC 3.6.4.12) (ATP-dependent helicase ATRX) (X-linked helicase II) (X-linked nuclear protein) (XNP) (Znf-HX)	0.1	0.514124	5.14018	2.36182	1	1	1.26705	0.341474	0.0952	0.500763	2.1943	1.13376	0.0476	0.52188	3.41122	1.77029
P46108-2	Isoform 2 of Adapter molecule crk (Proto-oncogene c-Crk) (p38)	0.1	0.514124	0.488481	-1.03363	1	1	0.999324	-0.000975782	0.548	0.809545	0.760325	-0.395311	0.0476	0.52188	0.51856	-0.947418
P46939-2	Isoform 2 of Utrophin (Dystrophin-related protein 1) (DRP-1)	0.2	0.610738	1.7025	0.767655	0.393	0.905392	1.34107	0.423387	1	1	1.05933	0.0831498	0.548	0.81617	1.3457	0.428356
P48506	Glutamate--cysteine ligase catalytic subunit	0.7	0.90099	5.53365	2.46823	0.786	0.95623	2.58141	1.36816	0.548	0.809545	5.72439	2.51712	0.548	0.81617	4.72645	2.24076
P48507	Glutamate--cysteine ligase regulatory subunit	1	1	0.955761	-0.0652788	0.786	0.95623	0.776866	-0.364262	0.0952	0.500763	2.80037	1.48562	0.714	0.881601	0.949387	-0.0749319
P48553	Trafficking protein particle complex subunit 10	0.4	0.776119	1.83057	0.872297	0.393	0.905392	1.21652	0.282764	0.714	0.880407	0.935608	-0.0960243	0.262	0.722485	1.16707	0.222894
P48643-2	Isoform 2 of T-complex protein 1 subunit epsilon (TCP-1-epsilon) (CCT-epsilon)	1	1	0.9561	-0.0647665	0.786	0.95623	1.15478	0.207623	0.262	0.697135	1.35561	0.438946	0.714	0.881601	1.16675	0.22249
P48728	Aminomethyltransferase, mitochondrial	0.7	0.90099	0.592934	-0.754056	0.25	0.865019	0.82659	-0.274756	0.714	0.880407	0.854591	-0.226694	0.381	0.791575	0.835034	-0.260092
P48740	Mannan-binding lectin serine protease 1	0.2	0.610738	4.04036	2.01448	0.786	0.95623	0.865521	-0.20836	0.714	0.880407	0.819074	-0.287934	0.0952	0.569947	3.00636	1.58802
P48740-2	Isoform 2 of Mannan-binding lectin serine protease 1 (EC 3.4.21.-) (Complement factor MASP-3) (Complement-activating component of Ra-reactive factor) (Mannose-binding lectin-associated serine protease 1) (MASP-1) (Mannose-binding protein-associated serine protease) (Ra-reactive factor serine protease p100) (RaRF) (Serine protease 5) [Cleaved into: Mannan-binding lectin serine protease 1 heavy cha…	0.1	0.514124	2.33214	1.22165	0.786	0.95623	0.741734	-0.431026	0.548	0.809545	1.14122	0.190571	0.167	0.666535	1.53494	0.618184
P48740-3	Isoform 3 of Mannan-binding lectin serine protease 1 (EC 3.4.21.-) (Complement factor MASP-3) (Complement-activating component of Ra-reactive factor) (Mannose-binding lectin-associated serine protease 1) (MASP-1) (Mannose-binding protein-associated serine protease) (Ra-reactive factor serine protease p100) (RaRF) (Serine protease 5) [Cleaved into: Mannan-binding lectin serine protease 1 heavy cha…	0.2	0.610738	1.74588	0.803957	0.571	0.911596	1.12345	0.167936	0.548	0.809545	1.11609	0.158447	0.0238	0.43316	1.64913	0.721702
P48740-4	Isoform 4 of Mannan-binding lectin serine protease 1 (EC 3.4.21.-) (Complement factor MASP-3) (Complement-activating component of Ra-reactive factor) (Mannose-binding lectin-associated serine protease 1) (MASP-1) (Mannose-binding protein-associated serine protease) (Ra-reactive factor serine protease p100) (RaRF) (Serine protease 5) [Cleaved into: Mannan-binding lectin serine protease 1 heavy cha…	0.2	0.610738	1.95849	0.969745	0.571	0.911596	1.279	0.35502	0.0476	0.500763	1.84908	0.886809	0.0952	0.569947	1.77616	0.828761
P49754-3	Isoform 3 of Vacuolar protein sorting-associated protein 41 homolog (S53)	0.2	0.610738	2.29913	1.20109	1	1	0.935759	-0.0957904	0.905	0.954287	1.09397	0.129575	0.548	0.81617	1.29228	0.369916
P49756	RNA-binding protein 25	0.7	0.90099	0.493859	-1.01783	1	1	0.997589	-0.00348297	1	1	0.987718	-0.0178293	0.905	0.980417	0.890614	-0.167128
P49761-3	Isoform 3 of Dual specificity protein kinase CLK3 (EC 2.7.12.1) (CDC-like kinase 3)	0.1	0.514124	1.75404	0.810683	0.143	0.699624	1.27781	0.353671	0.795	0.954287	0.965111	-0.0512339	0.381	0.791575	1.22549	0.293364
P49908	Selenoprotein P	0.7	0.90099	0.460644	-1.11827	0.393	0.905392	0.655283	-0.60981	0.167	0.625391	0.573723	-0.801574	0.262	0.722485	0.611347	-0.709936
P50281	Matrix metalloproteinase-14	0.4	0.776119	2.14111	1.09836	0.786	0.95623	1.7448	0.803062	0.905	0.954287	1.24985	0.321752	0.905	0.980417	1.82585	0.868569
P50395	Rab GDP dissociation inhibitor beta	1	1	1.21986	0.28672	0.786	0.95623	1.2652	0.339369	0.0476	0.500763	1.83281	0.87406	0.0952	0.569947	1.85957	0.894967
P50395-2	Isoform 2 of Rab GDP dissociation inhibitor beta (Rab GDI beta) (Guanosine diphosphate dissociation inhibitor 2) (GDI-2)	0.4	0.776119	6.22889	2.63898	1	1	1.66231	0.73319	0.262	0.697135	5.15452	2.36584	0.381	0.791575	3.26942	1.70903
P50453	Serpin B9	0.7	0.90099	1.61989	0.695897	0.571	0.911596	0.754153	-0.40707	0.0256	0.500763	5.59624	2.48446	0.262	0.722485	1.84542	0.883951
P50990	T-complex protein 1 subunit theta	0.4	0.776119	0.736775	-0.440703	0.571	0.911596	1.12146	0.165379	0.905	0.954287	1.07091	0.0988417	0.0952	0.569947	0.682615	-0.550856
P51148-2	Isoform 2 of Ras-related protein Rab-5C (EC 3.6.5.2) (L1880) (RAB5L)	0.2	0.610738	11.4067	3.51181	0.393	0.905392	4.18212	2.06424	0.149	0.625391	8.43797	3.0769	0.262	0.722485	4.35118	2.12141
P51149	Ras-related protein Rab-7a	0.2	0.610738	6.35061	2.6669	0.393	0.905392	5.11481	2.35468	0.381	0.731456	5.41443	2.43681	0.381	0.791575	4.29437	2.10245
P51580	Thiopurine S-methyltransferase	1	1	1.50619	0.590908	1	1	1.24285	0.31365	1	1	1.16901	0.225289	0.905	0.980417	1.01566	0.0224212
P51809	Vesicle-associated membrane protein 7	0.7	0.90099	1.77917	0.831202	1	1	0.870627	-0.199873	0.381	0.731456	0.639187	-0.645691	0.714	0.881601	1.4223	0.508224
P51884	Lumican	1	1	0.790666	-0.33886	0.0357	0.472145	0.516241	-0.953885	0.548	0.809545	0.831706	-0.265854	0.548	0.81617	1.28495	0.361718
P51888	Prolargin	0.4	0.776119	0.606159	-0.722232	0.571	0.911596	0.427188	-1.22706	0.905	0.954287	0.763537	-0.38923	0.262	0.722485	0.572767	-0.803981
P52566	Rho GDP-dissociation inhibitor 2	0.1	0.514124	3.47587	1.79738	0.786	0.95623	1.05141	0.0723258	0.0256	0.500763	6.28173	2.65116	0.0238	0.43316	2.77056	1.47018
P52907	F-actin-capping protein subunit alpha-1	0.7	0.90099	2.79937	1.4851	0.786	0.95623	1.30934	0.388835	0.0952	0.500763	5.41589	2.4372	0.548	0.81617	1.99922	0.999439
P52943-2	Isoform 2 of Cysteine-rich protein 2 (CRP-2) (Protein ESP1)	1	1	0.95446	-0.0672433	1	1	0.897007	-0.156808	0.548	0.809545	1.24847	0.320166	0.905	0.980417	0.887584	-0.172044
P53804-3	Isoform 3 of E3 ubiquitin-protein ligase TTC3 (EC 2.3.2.27) (Protein DCRR1) (RING finger protein 105) (RING-type E3 ubiquitin transferase TTC3) (TPR repeat protein D) (Tetratricopeptide repeat protein 3) (TPR repeat protein 3)	1	1	1.45324	0.539272	0.393	0.905392	0.35403	-1.49805	0.795	0.954287	1.23445	0.303872	0.905	0.980417	1.28085	0.357102
P54296	Myomesin-2	0.1	0.514124	0.713028	-0.48797	1	1	1.07343	0.102224	0.714	0.880407	0.90846	-0.138505	0.517	0.81617	0.92828	-0.107367
P54578	Ubiquitin carboxyl-terminal hydrolase 14	0.1	0.514124	1.62311	0.698763	0.571	0.911596	0.901635	-0.149384	0.195	0.697135	1.45912	0.545101	0.381	0.791575	1.22237	0.28968
P54652	Heat shock-related 70 kDa protein 2	0.2	0.610738	3.14057	1.65103	0.571	0.911596	1.62836	0.703416	0.381	0.731456	2.29208	1.19666	0.548	0.81617	1.79363	0.842883
P54753	Ephrin type-B receptor 3	0.1	0.514124	2.55371	1.35259	0.0714	0.58945	2.15928	1.11055	0.0952	0.500763	1.52815	0.611786	0.548	0.81617	1.22374	0.291295
P55056	Apolipoprotein C-IV	0.4	0.776119	1.50855	0.593162	1	1	1.0126	0.0180673	0.548	0.809545	0.746917	-0.420981	0.548	0.81617	0.674991	-0.56706
P55058	Phospholipid transfer protein	0.7	0.90099	0.577556	-0.791966	0.0357	0.472145	0.357441	-1.48422	0.0952	0.500763	0.49008	-1.02891	0.0952	0.569947	0.660626	-0.598094
P55058-2	Isoform 2 of Phospholipid transfer protein (Lipid transfer protein II)	0.1	0.514124	0.743994	-0.426637	0.143	0.699624	0.633817	-0.657861	0.905	0.954287	0.753676	-0.407985	0.548	0.81617	0.872613	-0.196586
P55285	Cadherin-6	0.2	0.610738	2.0874	1.0617	0.25	0.865019	1.49992	0.584888	0.905	0.954287	1.03493	0.0495267	0.381	0.791575	1.42556	0.511526
P56199	Integrin alpha-1	1	1	0.773481	-0.370562	0.0357	0.472145	0.340411	-1.55465	0.0238	0.500763	0.38825	-1.36494	0.0238	0.43316	0.336356	-1.57194
P57053	Histone H2B type F-S	1	1	1.18308	0.242545	0.143	0.699624	0.344495	-1.53744	0.262	0.697135	0.286473	-1.80353	0.167	0.666535	0.350972	-1.51057
P58335-4	Isoform 4 of Anthrax toxin receptor 2 (Capillary morphogenesis gene 2 protein) (CMG-2)	0.4	0.776119	0.482497	-1.05141	0.25	0.865019	0.584327	-0.775153	0.167	0.625391	0.525822	-0.927352	0.262	0.722485	0.425173	-1.23388
P59190-2	Isoform 2 of Ras-related protein Rab-15	0.4	0.776119	4.11632	2.04136	0.571	0.911596	1.69369	0.760168	0.262	0.697135	3.69826	1.88685	0.548	0.81617	2.06906	1.04898
P59797	Selenoprotein V	1	1	0.793267	-0.334122	1	1	1.06707	0.0936541	0.604	0.880407	0.7993	-0.323191	0.714	0.881601	0.657501	-0.604935
P60174	Triosephosphate isomerase	1	1	3.63633	1.86248	0.571	0.911596	3.37268	1.75389	0.0952	0.500763	8.26103	3.04632	0.714	0.881601	4.20457	2.07196
P60660-2	Isoform 2 of Myosin light polypeptide 6 (17 kDa myosin light chain) (LC17) (Myosin light chain 3) (MLC-3) (Myosin light chain alkali 3) (Myosin light chain A3) (Smooth muscle and nonmuscle myosin light chain alkali 6)	0.1	0.514124	0.282296	-1.82472	0.0357	0.472145	0.341179	-1.5514	1	1	0.678341	-0.559918	0.0238	0.43316	0.278661	-1.84341
P60709	Actin, cytoplasmic 1	0.4	0.776119	2.46758	1.3031	0.571	0.911596	1.38748	0.472462	0.381	0.731456	3.43696	1.78113	0.548	0.81617	2.14137	1.09853
P60842	Eukaryotic initiation factor 4A-I	0.4	0.776119	0.552088	-0.857031	0.571	0.911596	1.25939	0.332729	0.905	0.954287	1.17502	0.232685	0.167	0.666535	0.628288	-0.670502
P60953-1	Isoform 1 of Cell division control protein 42 homolog (EC 3.6.5.2) (G25K GTP-binding protein)	0.4	0.776119	3.68541	1.88183	0.571	0.911596	1.45171	0.537754	0.262	0.697135	3.53929	1.82346	0.381	0.791575	2.39839	1.26207
P60985-2	Isoform 2 of Keratinocyte differentiation-associated protein	0.7	0.90099	0.623625	-0.68125	0.0714	0.58945	0.47013	-1.08887	0.0952	0.500763	0.584853	-0.773853	0.0952	0.569947	0.52678	-0.924729
P61006	Ras-related protein Rab-8A	0.7	0.90099	1.39338	0.47859	0.571	0.911596	1.23423	0.303612	0.714	0.880407	1.09779	0.134597	0.0476	0.52188	2.27806	1.18781
P61006-2	Isoform 2 of Ras-related protein Rab-8A (EC 3.6.5.2) (Oncogene c-mel)	0.1	0.514124	3.2166	1.68554	0.143	0.699624	1.67381	0.743133	0.262	0.697135	2.10089	1.071	0.0238	0.43316	3.22223	1.68806
P61604	10 kDa heat shock protein, mitochondrial	0.4	0.776119	5.89962	2.56062	0.25	0.865019	8.13529	3.02419	0.0952	0.500763	10.1243	3.33975	0.548	0.81617	3.71324	1.89268
P61769	Beta-2-microglobulin	0.1	0.514124	2.71359	1.4402	0.25	0.865019	0.992328	-0.0111116	0.0476	0.500763	1.75797	0.813913	0.0238	0.43316	1.74868	0.806264
P61960	Ubiquitin-fold modifier 1	0.7	0.90099	1.2757	0.35129	0.571	0.911596	1.28212	0.358526	0.167	0.625391	2.47618	1.30812	0.381	0.791575	1.88965	0.918122
P61978-2	Isoform 2 of Heterogeneous nuclear ribonucleoprotein K (hnRNP K) (Transformation up-regulated nuclear protein) (TUNP)	0.4	0.776119	1.53046	0.61397	0.571	0.911596	1.58733	0.666606	0.0952	0.500763	5.19893	2.37821	1	1	0.974293	-0.0375725
P61978-3	Isoform 3 of Heterogeneous nuclear ribonucleoprotein K (hnRNP K) (Transformation up-regulated nuclear protein) (TUNP)	0.4	0.776119	0.670219	-0.577296	1	1	1.20127	0.264557	0.548	0.809545	1.19191	0.253281	0.905	0.980417	0.936485	-0.0946718
P62136	Serine/threonine-protein phosphatase PP1-alpha catalytic subunit	0.2	0.610738	4.19704	2.06937	0.393	0.905392	0.660565	-0.598227	0.714	0.880407	1.14941	0.20089	0.548	0.81617	1.33578	0.417687
P62330	ADP-ribosylation factor 6	0.1	0.514124	18.0338	4.17263	0.393	0.905392	2.5926	1.3744	0.0952	0.500763	6.79222	2.76388	0.167	0.666535	5.51015	2.46209
P62805	Histone H4	1	1	16.393	4.03501	0.571	0.911596	4.72274	2.23962	0.714	0.880407	14.7555	3.88318	0.714	0.881601	10.2629	3.35936
P62826	GTP-binding nuclear protein Ran	1	1	1.10156	0.139545	0.571	0.911596	0.588916	-0.763865	0.714	0.880407	1.2582	0.331363	0.905	0.980417	0.912251	-0.132497
P62834	Ras-related protein Rap-1A	0.7	0.90099	0.871193	-0.198936	0.786	0.95623	0.86355	-0.211649	0.548	0.809545	2.24469	1.16652	0.714	0.881601	0.869602	-0.201572
P62873-2	Isoform 2 of Guanine nucleotide-binding protein G(I)/G(S)/G(T) subunit beta-1 (Transducin beta chain 1)	0.4	0.776119	1.68714	0.754579	0.786	0.95623	1.14795	0.199054	0.167	0.625391	2.03871	1.02766	0.381	0.791575	1.59266	0.671441
P62937	Peptidyl-prolyl cis-trans isomerase A	1	1	1.10651	0.146013	0.786	0.95623	0.843011	-0.246377	0.714	0.880407	1.83788	0.878044	1	1	1.36899	0.453114
P62979	Ubiquitin-40S ribosomal protein S27a	0.7	0.90099	1.37158	0.455834	0.571	0.911596	1.45126	0.537303	0.0952	0.500763	2.21936	1.15014	0.714	0.881601	1.17316	0.230397
P62987	Ubiquitin-60S ribosomal protein L40	0.7	0.90099	1.49307	0.578281	0.786	0.95623	1.28715	0.364186	0.548	0.809545	1.9259	0.945532	0.548	0.81617	1.2889	0.36614
P63104	14-3-3 protein zeta/delta	1	1	1.47171	0.557496	0.393	0.905392	1.4892	0.574541	0.905	0.954287	1.22244	0.289765	1	1	1.16125	0.215673
P63167	Dynein light chain 1, cytoplasmic	0.7	0.90099	1.09513	0.131103	0.393	0.905392	1.29953	0.377991	0.262	0.697135	1.55378	0.635778	0.548	0.81617	1.19824	0.26092
P63241	Eukaryotic translation initiation factor 5A-1	1	1	1.01095	0.0157101	0.393	0.905392	0.814013	-0.296876	0.381	0.731456	3.03797	1.60311	0.548	0.81617	1.06141	0.0859884
P63267	Actin, gamma-enteric smooth muscle	0.4	0.776119	3.62662	1.85862	0.571	0.911596	1.53543	0.618644	0.262	0.697135	4.02701	2.00971	0.381	0.791575	2.60814	1.38302
P68104	Elongation factor 1-alpha 1	0.7	0.90099	2.59438	1.37539	0.571	0.911596	2.6866	1.42578	0.548	0.809545	5.05206	2.33687	0.905	0.980417	1.17411	0.231565
P68133	Actin, alpha skeletal muscle	0.0636	0.514124	5.9932	2.58333	1	1	0.9692	-0.0451339	0.905	0.954287	1.10054	0.138209	0.714	0.881601	1.66569	0.73612
P68366-2	Isoform 2 of Tubulin alpha-4A chain (EC 3.6.5.-) (Alpha-tubulin 1) (Testis-specific alpha-tubulin) (Tubulin H2-alpha) (Tubulin alpha-1 chain)	0.7	0.90099	1.17303	0.230237	0.786	0.95623	1.09912	0.136352	0.381	0.731456	3.18664	1.67204	1	1	0.920335	-0.11977
P68371	Tubulin beta-4B chain	1	1	3.71731	1.89426	0.786	0.95623	4.74074	2.24511	0.358	0.731456	13.6729	3.77325	1	1	3.54725	1.8267
P68871	Hemoglobin subunit beta	0.7	0.90099	0.40456	-1.30557	0.393	0.905392	0.276046	-1.85702	0.548	0.809545	1.06159	0.0862288	1	1	0.162448	-2.62195
P69892	Hemoglobin subunit gamma-2	1	1	0.984199	-0.0229779	0.143	0.699624	0.540957	-0.886415	0.548	0.809545	1.10511	0.144191	0.548	0.81617	0.58883	-0.764078
P69905	Hemoglobin subunit alpha	0.7	0.90099	0.477213	-1.0673	0.143	0.699624	0.294495	-1.76369	0.167	0.625391	1.07159	0.0997595	0.548	0.81617	0.16711	-2.58113
P78356	Phosphatidylinositol 5-phosphate 4-kinase type-2 beta	1	1	1.23193	0.300921	0.786	0.95623	1.07532	0.104769	0.262	0.697135	1.46236	0.548296	0.548	0.81617	1.28404	0.360685
P78417	Glutathione S-transferase omega-1	0.7	0.90099	4.22721	2.0797	0.571	0.911596	3.10114	1.6328	0.243	0.697135	6.28557	2.65204	0.262	0.722485	6.07128	2.602
P78417-3	Isoform 3 of Glutathione S-transferase omega-1 (GSTO-1) (EC 2.5.1.18) (Glutathione S-transferase omega 1-1) (GSTO 1-1) (Glutathione-dependent dehydroascorbate reductase) (EC 1.8.5.1) (Monomethylarsonic acid reductase) (MMA(V) reductase) (EC 1.20.4.2) (S-(Phenacyl)glutathione reductase) (SPG-R)	0.7	0.90099	6.91107	2.78891	0.571	0.911596	3.56101	1.83229	0.381	0.731456	10.258	3.35868	0.381	0.791575	7.70256	2.94534
P80108	Phosphatidylinositol-glycan-specific phospholipase D	0.4	0.776119	0.473135	-1.07968	0.0714	0.58945	0.398404	-1.3277	0.381	0.731456	0.745946	-0.422856	0.381	0.791575	0.746157	-0.422449
P80404	4-aminobutyrate aminotransferase, mitochondrial	0.1	0.514124	2.10998	1.07723	1	1	1.06172	0.0864018	0.548	0.809545	1.08528	0.118069	0.167	0.666535	1.35248	0.43561
P80723	Brain acid soluble protein 1	0.1	0.514124	5.25037	2.39242	0.571	0.911596	1.7046	0.769432	0.0952	0.500763	4.35993	2.1243	0.381	0.791575	3.21165	1.68332
P80748	Immunoglobulin lambda variable 3-21	0.2	0.610738	3.14881	1.65481	0.0714	0.58945	3.96435	1.98708	0.167	0.625391	2.3341	1.22286	0.0952	0.569947	2.34381	1.22886
P81534	Beta-defensin 103	1	1	1.04081	0.0577114	0.786	0.95623	0.903791	-0.145939	0.548	0.809545	0.80768	-0.308144	0.548	0.81617	1.26582	0.34007
P82094	TATA element modulatory factor	1	1	1.1534	0.205887	0.0357	0.472145	0.514772	-0.957994	0.0952	0.500763	0.544327	-0.877455	0.897	0.980417	0.9555	-0.0656727
P82279-5	Isoform 5 of Protein crumbs homolog 1	0.4	0.776119	1.57627	0.656511	0.571	0.911596	1.32181	0.402515	0.381	0.731456	1.19983	0.262836	0.381	0.791575	1.42304	0.50898
P84077	ADP-ribosylation factor 1	1	1	2.9297	1.55075	0.786	0.95623	1.53425	0.617538	0.262	0.697135	3.65969	1.87172	0.905	0.980417	2.08671	1.06123
P98160	Basement membrane-specific heparan sulfate proteoglycan core protein	1	1	1.01388	0.0198884	0.786	0.95623	1.01063	0.0152605	0.905	0.954287	1.06241	0.0873407	0.381	0.791575	1.2735	0.348801
P98164	Low-density lipoprotein receptor-related protein 2	1	1	0.841421	-0.2491	0.571	0.911596	1.2109	0.276082	0.381	0.731456	1.24218	0.312875	0.381	0.791575	1.11508	0.157142
Q01459	Di-N-acetylchitobiase	0.7	0.90099	0.914502	-0.128942	0.143	0.699624	0.443013	-1.17458	0.0952	0.500763	0.58628	-0.770338	0.381	0.791575	1.11913	0.162381
Q01518	Adenylyl cyclase-associated protein 1	0.7	0.90099	0.471217	-1.08554	1	1	0.841471	-0.249014	0.714	0.880407	1.3754	0.459855	0.905	0.980417	1.08938	0.123505
Q01518-2	Isoform 2 of Adenylyl cyclase-associated protein 1 (CAP 1)	0.7	0.90099	0.660066	-0.599317	0.571	0.911596	1.08863	0.122508	0.0952	0.500763	3.11763	1.64045	1	1	1.50825	0.592875
Q01546	Keratin, type II cytoskeletal 2 oral	0.2	0.610738	1.74418	0.802548	0.571	0.911596	0.736794	-0.440667	1	1	1.0501	0.070532	0.548	0.81617	1.08446	0.116976
Q02539	Histone H1.1	0.4	0.776119	0.244978	-2.02927	0.393	0.905392	0.612326	-0.707628	0.694	0.880407	1.1986	0.261356	0.381	0.791575	0.565561	-0.822245
Q02790	Peptidyl-prolyl cis-trans isomerase FKBP4	1	1	1.11317	0.154669	0.786	0.95623	0.496134	-1.0112	0.714	0.880407	0.702297	-0.509847	1	1	0.439713	-1.18537
Q02818	Nucleobindin-1	0.7	0.90099	3.64937	1.86765	0.393	0.905392	2.85501	1.5135	0.262	0.697135	2.48239	1.31173	0.714	0.881601	2.30608	1.20545
Q02952-3	Isoform 3 of A-kinase anchor protein 12 (AKAP-12) (A-kinase anchor protein 250 kDa) (AKAP 250) (Gravin) (Myasthenia gravis autoantigen)	0.825	1	0.769352	-0.378283	0.571	0.911596	0.666876	-0.58451	0.3	0.731456	0.633215	-0.659233	1	1	0.961216	-0.0570679
Q03167	Transforming growth factor beta receptor type 3	0.1	0.514124	2.21164	1.14511	1	1	1.12867	0.174624	0.0476	0.500763	1.65133	0.723624	0.0238	0.43316	1.58502	0.6645
Q04756	Hepatocyte growth factor activator	0.4	0.776119	0.587605	-0.767082	0.143	0.699624	0.625812	-0.676199	0.262	0.697135	0.704256	-0.505827	0.167	0.666535	0.662627	-0.593732
Q04760-2	Isoform 2 of Lactoylglutathione lyase (EC 4.4.1.5) (Aldoketomutase) (Glyoxalase I) (Glx I) (Ketone-aldehyde mutase) (Methylglyoxalase) (S-D-lactoylglutathione methylglyoxal lyase)	1	1	6.79435	2.76434	1	1	3.74292	1.90416	0.548	0.809545	9.40821	3.23392	0.548	0.81617	8.83892	3.14387
Q04828	Aldo-keto reductase family 1 member C1	0.7	0.90099	1.23869	0.308817	0.25	0.865019	0.358477	-1.48005	0.381	0.731456	0.525417	-0.928466	0.381	0.791575	1.14494	0.195274
Q05481	Zinc finger protein 91	0.1	0.514124	4.22851	2.08015	0.393	0.905392	1.85367	0.890385	1	1	1.00132	0.00191005	0.905	0.980417	0.270471	-1.88646
Q05639	Elongation factor 1-alpha 2	0.4	0.776119	3.2951	1.72032	0.571	0.911596	3.501	1.80777	0.0952	0.500763	6.28417	2.65172	0.905	0.980417	0.983083	-0.0246155
Q05707	Collagen alpha-1(XIV) chain	0.7	0.90099	0.48156	-1.05421	0.571	0.911596	0.650598	-0.620161	0.714	0.880407	0.603382	-0.728857	0.167	0.666535	0.390064	-1.35822
Q06033-2	Isoform 2 of Inter-alpha-trypsin inhibitor heavy chain H3 (ITI heavy chain H3) (ITI-HC3) (Inter-alpha-inhibitor heavy chain 3) (Serum-derived hyaluronan-associated protein) (SHAP)	1	1	0.914728	-0.128585	1	1	0.869394	-0.201918	0.381	0.731456	0.779816	-0.358794	1	1	1.04126	0.0583238
Q06124-3	Isoform 3 of Tyrosine-protein phosphatase non-receptor type 11 (EC 3.1.3.48) (Protein-tyrosine phosphatase 1D) (PTP-1D) (Protein-tyrosine phosphatase 2C) (PTP-2C) (SH-PTP2) (SHP-2) (Shp2) (SH-PTP3)	0.7	0.90099	1.19304	0.254643	0.25	0.865019	1.5927	0.671477	0.548	0.809545	1.29258	0.370254	0.548	0.81617	0.851088	-0.232619
Q06323	Proteasome activator complex subunit 1	0.7	0.90099	1.94947	0.963085	0.786	0.95623	1.23418	0.303558	0.548	0.809545	2.73376	1.45089	0.714	0.881601	1.42688	0.512863
Q06323-3	Isoform 3 of Proteasome activator complex subunit 1 (11S regulator complex subunit alpha) (REG-alpha) (Activator of multicatalytic protease subunit 1) (Interferon gamma up-regulated I-5111 protein) (IGUP I-5111) (Proteasome activator 28 subunit alpha) (PA28a) (PA28alpha)	0.4	0.776119	2.17522	1.12116	0.786	0.95623	1.52296	0.606875	0.262	0.697135	3.74844	1.90629	0.714	0.881601	1.79758	0.846055
Q06830	Peroxiredoxin-1	0.2	0.610738	0.40765	-1.2946	0.393	0.905392	0.412118	-1.27887	0.905	0.954287	0.99918	-0.00118293	0.262	0.722485	0.624518	-0.679184
Q08116	Regulator of G-protein signaling 1	0.2	0.610738	1.78332	0.834564	0.0714	0.58945	0.480381	-1.05775	0.714	0.880407	1.09994	0.137425	0.167	0.666535	1.25125	0.323374
Q08397	Lysyl oxidase homolog 1	0.7	0.90099	0.798461	-0.324707	0.786	0.95623	1.10893	0.149175	0.0952	0.500763	0.620254	-0.68907	0.0952	0.569947	0.566918	-0.818788
Q08752	Peptidyl-prolyl cis-trans isomerase D	0.1	0.514124	2.3202	1.21425	0.0357	0.472145	1.7994	0.847513	0.0238	0.500763	2.97356	1.57219	0.0476	0.52188	1.71218	0.775833
Q08830	Fibrinogen-like protein 1	0.4	0.776119	4.20017	2.07045	1	1	1.00526	0.00756573	0.714	0.880407	1.7991	0.847278	0.714	0.881601	1.75667	0.812839
Q09666	Neuroblast differentiation-associated protein AHNAK	1	1	0.931517	-0.102345	0.25	0.865019	0.791496	-0.337347	0.381	0.731456	0.896272	-0.157991	0.548	0.81617	0.869469	-0.201794
Q0ZLH3	Pejvakin	0.4	0.776119	1.42791	0.5139	0.0357	0.472145	1.9015	0.927135	0.548	0.809545	1.06035	0.0845388	0.381	0.791575	1.21542	0.28146
Q10471	Polypeptide N-acetylgalactosaminyltransferase 2	0.4	0.776119	1.46083	0.54679	0.571	0.911596	1.01394	0.0199793	0.905	0.954287	0.949725	-0.0744182	0.381	0.791575	1.32512	0.406125
Q12794-2	Isoform 2 of Hyaluronidase-1 (Hyal-1) (EC 3.2.1.35) (Hyaluronoglucosaminidase-1) (Lung carcinoma protein 1) (LuCa-1)	0.7	0.90099	0.872194	-0.19728	0.0357	0.472145	0.488839	-1.03257	0.0238	0.500763	0.685128	-0.545555	0.0238	0.43316	0.742773	-0.429007
Q12805-3	Isoform 3 of EGF-containing fibulin-like extracellular matrix protein 1 (Extracellular protein S1-5) (Fibrillin-like protein) (Fibulin-3) (FIBL-3)	0.1	0.514124	3.19698	1.67671	0.143	0.699624	1.52151	0.605508	0.714	0.880407	1.15739	0.210879	0.381	0.791575	1.29912	0.377535
Q12841	Follistatin-related protein 1	0.4	0.776119	3.75556	1.90903	0.571	0.911596	1.66092	0.731985	0.381	0.731456	2.42329	1.27697	0.548	0.81617	2.34908	1.2321
Q12891	Hyaluronidase-2	0.7	0.90099	1.29112	0.368622	0.786	0.95623	0.409963	-1.28644	0.714	0.880407	0.441115	-1.18077	0.714	0.881601	1.4309	0.516921
Q12905	Interleukin enhancer-binding factor 2	0.4	0.776119	1.74205	0.800782	0.143	0.699624	0.59365	-0.752315	0.167	0.625391	1.75657	0.812765	1	1	0.852226	-0.230692
Q12906-3	Isoform 3 of Interleukin enhancer-binding factor 3 (Double-stranded RNA-binding protein 76) (DRBP76) (M-phase phosphoprotein 4) (MPP4) (Nuclear factor associated with dsRNA) (NFAR) (Nuclear factor of activated T-cells 90 kDa) (NF-AT-90) (Translational control protein 80) (TCP80)	0.2	0.610738	0.252914	-1.98328	0.786	0.95623	0.723409	-0.467118	0.0952	0.500763	0.316854	-1.65811	0.381	0.791575	0.505737	-0.983542
Q12906-5	Isoform 5 of Interleukin enhancer-binding factor 3 (Double-stranded RNA-binding protein 76) (DRBP76) (M-phase phosphoprotein 4) (MPP4) (Nuclear factor associated with dsRNA) (NFAR) (Nuclear factor of activated T-cells 90 kDa) (NF-AT-90) (Translational control protein 80) (TCP80)	0.1	0.514124	3.20986	1.68251	0.143	0.699624	0.608993	-0.715502	0.0476	0.500763	2.51385	1.3299	0.262	0.722485	1.85953	0.894937
Q12931	Heat shock protein 75 kDa, mitochondrial	0.4	0.776119	9.6913	3.27669	0.571	0.911596	4.03018	2.01084	0.381	0.731456	7.52101	2.91093	0.381	0.791575	2.98759	1.57898
Q13011	Delta(3,5)-Delta(2,4)-dienoyl-CoA isomerase, mitochondrial	0.7	0.90099	1.30608	0.385241	0.571	0.911596	1.18083	0.239807	0.262	0.697135	0.761957	-0.392218	0.905	0.980417	1.09855	0.135601
Q13049	E3 ubiquitin-protein ligase TRIM32	1	1	0.953623	-0.0685091	0.25	0.865019	0.643618	-0.635724	1	1	0.987377	-0.0183276	0.381	0.791575	0.750842	-0.413418
Q13085-4	Isoform 4 of Acetyl-CoA carboxylase 1 (ACC1) (EC 6.4.1.2) (Acetyl-Coenzyme A carboxylase alpha) (ACC-alpha)	0.825	1	0.575054	-0.798229	0.25	0.865019	0.540306	-0.888152	0.262	0.697135	0.49934	-1.00191	0.548	0.81617	0.514097	-0.959888
Q13103	Secreted phosphoprotein 24	0.376	0.776119	0.490819	-1.02674	0.76	0.95623	0.885863	-0.174845	0.517	0.809545	1.00564	0.00811125	0.694	0.881601	0.741254	-0.43196
Q13177	Serine/threonine-protein kinase PAK 2	0.7	0.90099	2.29252	1.19693	0.786	0.95623	1.21712	0.283475	0.262	0.697135	4.22308	2.0783	0.714	0.881601	1.77618	0.82878
Q13201	Multimerin-1	0.7	0.90099	0.06077	-4.0405	0.25	0.865019	1.00046	0.00065825	0.905	0.954287	1.01892	0.0270456	0.714	0.881601	0.724533	-0.464877
Q13207	T-box transcription factor TBX2	0.2	0.610738	1.65132	0.723619	0.393	0.905392	1.44479	0.530858	0.3	0.731456	1.47006	0.555871	0.0952	0.569947	1.73972	0.798859
Q13228-4	Isoform 4 of Methanethiol oxidase (MTO) (EC 1.8.3.4) (56 kDa selenium-binding protein) (SBP56) (SP56) (Selenium-binding protein 1)	0.7	0.90099	4.54353	2.18381	0.786	0.95623	3.23627	1.69433	0.381	0.731456	9.04006	3.17633	0.548	0.81617	6.62813	2.7286
Q13231-2	Isoform 2 of Chitotriosidase-1 (EC 3.2.1.14) (Chitinase-1)	0.2	0.610738	0.310492	-1.68737	0.571	0.911596	0.694394	-0.526175	0.604	0.880407	0.629456	-0.667823	0.511	0.81617	0.406608	-1.29829
Q13315	Serine-protein kinase ATM	0.1	0.514124	1.88791	0.91679	0.393	0.905392	0.911498	-0.133689	0.381	0.731456	1.39372	0.478941	0.243	0.722485	1.59445	0.673063
Q13418	Integrin-linked protein kinase	1	1	0.976623	-0.0341269	0.393	0.905392	1.08769	0.121273	0.905	0.954287	1.03636	0.0515276	0.381	0.791575	1.09042	0.124878
Q13576	Ras GTPase-activating-like protein IQGAP2	1	1	1.06001	0.0840747	0.786	0.95623	0.572577	-0.804459	0.548	0.809545	0.759326	-0.39721	0.905	0.980417	1.11646	0.158931
Q13642-5	Isoform 5 of Four and a half LIM domains protein 1 (FHL-1) (Skeletal muscle LIM-protein 1) (SLIM) (SLIM-1)	0.2	0.610738	3.15647	1.65831	0.0357	0.472145	4.91157	2.29618	0.0275	0.500763	7.03126	2.81378	0.0476	0.52188	3.8349	1.93919
Q13822	Ectonucleotide pyrophosphatase/phosphodiesterase family member 2	1	1	0.900835	-0.150665	0.0714	0.58945	0.682993	-0.550057	0.167	0.625391	0.747747	-0.419378	0.714	0.881601	0.941772	-0.086551
Q13822-2	Isoform 2 of Ectonucleotide pyrophosphatase/phosphodiesterase family member 2 (E-NPP 2) (EC 3.1.4.39) (Autotaxin) (Extracellular lysophospholipase D) (LysoPLD)	0.2	0.610738	0.868551	-0.203318	0.786	0.95623	0.97501	-0.0365118	0.905	0.954287	1.00282	0.00406663	0.548	0.81617	0.89506	-0.159943
Q13822-3	Isoform 3 of Ectonucleotide pyrophosphatase/phosphodiesterase family member 2 (E-NPP 2) (EC 3.1.4.39) (Autotaxin) (Extracellular lysophospholipase D) (LysoPLD)	1	1	0.954491	-0.0671958	0.571	0.911596	1.24271	0.313495	0.381	0.731456	0.73915	-0.436061	0.381	0.791575	0.783283	-0.352395
Q14103-2	Isoform 2 of Heterogeneous nuclear ribonucleoprotein D0 (hnRNP D0) (AU-rich element RNA-binding protein 1)	1	1	1.51783	0.60201	1	1	1.63126	0.705983	0.0796	0.500763	5.00602	2.32366	0.548	0.81617	1.97296	0.980363
Q14152	Eukaryotic translation initiation factor 3 subunit A	0.4	0.776119	0.791509	-0.337322	0.393	0.905392	1.28556	0.362402	0.0952	0.500763	1.48774	0.573118	1	1	0.949981	-0.0740287
Q14314	Fibroleukin	0.2	0.610738	2.40671	1.26706	0.571	0.911596	1.17026	0.226828	0.381	0.731456	1.42501	0.51097	0.381	0.791575	1.34531	0.427936
Q14315	Filamin-C	0.7	0.90099	0.91099	-0.134493	0.143	0.699624	1.55178	0.633927	0.905	0.954287	0.925601	-0.111537	0.381	0.791575	0.747822	-0.419233
Q14393-1	Isoform 1 of Growth arrest-specific protein 6 (GAS-6) (AXL receptor tyrosine kinase ligand)	1	1	0.846196	-0.240936	0.571	0.911596	1.16803	0.224076	0.714	0.880407	0.783126	-0.352684	0.905	0.980417	0.815661	-0.293959
Q14520-2	Isoform 2 of Hyaluronan-binding protein 2 (EC 3.4.21.-) (Factor VII-activating protease) (Factor seven-activating protease) (FSAP) (Hepatocyte growth factor activator-like protein) (Plasma hyaluronan-binding protein) [Cleaved into: Hyaluronan-binding protein 2 50 kDa heavy chain; Hyaluronan-binding protein 2 50 kDa heavy chain alternate form; Hyaluronan-binding protein 2 27 kDa light chain; Hyalu…	0.7	0.90099	0.725479	-0.462994	1	1	0.878807	-0.186382	0.381	0.731456	0.587018	-0.768522	0.548	0.81617	0.728974	-0.456061
Q14568	Heat shock protein HSP 90-alpha A2	0.507	0.90099	2.06023	1.0428	0.453	0.911596	1.66784	0.737983	0.548	0.809545	1.3979	0.483256	0.548	0.81617	1.6329	0.707437
Q14574	Desmocollin-3	1	1	0.817805	-0.290172	0.0357	0.472145	0.535936	-0.899866	0.262	0.697135	0.791693	-0.336988	0.262	0.722485	0.597176	-0.743772
Q14574-2	Isoform 2 of Desmocollin-3 (Cadherin family member 3) (Desmocollin-4) (HT-CP)	0.2	0.610738	0.610032	-0.713042	0.25	0.865019	0.803865	-0.314974	0.905	0.954287	0.835884	-0.258625	0.381	0.791575	0.766038	-0.384511
Q14586	Zinc finger protein 267	0.1	0.514124	2.87853	1.52533	0.786	0.95623	1.1452	0.195596	0.381	0.731456	1.42554	0.511506	0.262	0.722485	1.45079	0.536838
Q14624	Inter-alpha-trypsin inhibitor heavy chain H4	0.1	0.514124	2.34491	1.22953	0.0357	0.472145	1.77376	0.826812	0.0238	0.500763	1.86485	0.899062	0.0238	0.43316	1.59991	0.67799
Q14624-3	Isoform 3 of Inter-alpha-trypsin inhibitor heavy chain H4 (ITI heavy chain H4) (ITI-HC4) (Inter-alpha-inhibitor heavy chain 4) (Inter-alpha-trypsin inhibitor family heavy chain-related protein) (IHRP) (Plasma kallikrein sensitive glycoprotein 120) (Gp120) (PK-120) [Cleaved into: 70 kDa inter-alpha-trypsin inhibitor heavy chain H4; 35 kDa inter-alpha-trypsin inhibitor heavy chain H4]	0.1	0.514124	1.73861	0.797935	0.0357	0.472145	1.29636	0.374464	0.0238	0.500763	1.37915	0.463776	0.0238	0.43316	1.34644	0.429153
Q14651	Plastin-1	0.7	0.90099	1.56228	0.643649	1	1	0.942864	-0.084879	0.381	0.731456	2.19508	1.13428	0.381	0.791575	1.61956	0.695601
Q14667	Protein KIAA0100	0.4	0.776119	3.23554	1.69401	0.393	0.905392	2.34702	1.23083	0.714	0.880407	1.74647	0.804443	0.905	0.980417	1.56431	0.645523
Q14746-2	Isoform 2 of Conserved oligomeric Golgi complex subunit 2 (COG complex subunit 2) (Component of oligomeric Golgi complex 2) (Low density lipoprotein receptor defect C-complementing protein)	0.4	0.776119	2.18911	1.13035	0.393	0.905392	1.64821	0.720898	0.548	0.809545	1.35936	0.44293	0.548	0.81617	1.19113	0.252335
Q14790-7	Isoform 7 of Caspase-8 (CASP-8) (EC 3.4.22.61) (Apoptotic cysteine protease) (Apoptotic protease Mch-5) (CAP4) (FADD-homologous ICE/ced-3-like protease) (FADD-like ICE) (FLICE) (ICE-like apoptotic protease 5) (MORT1-associated ced-3 homolog) (MACH) [Cleaved into: Caspase-8 subunit p18; Caspase-8 subunit p10]	0.1	0.514124	3.7529	1.90801	0.393	0.905392	1.38294	0.467738	0.0476	0.500763	2.15255	1.10605	0.167	0.666535	1.8998	0.925851
Q14956-2	Isoform 2 of Transmembrane glycoprotein NMB (Hematopoietic growth factor inducible neurokinin-1 type)	1	1	1.02648	0.0377077	0.786	0.95623	0.838128	-0.254758	0.381	0.731456	1.17291	0.230088	0.714	0.881601	0.855814	-0.22463
Q14966-3	Isoform 3 of Zinc finger protein 638 (Cutaneous T-cell lymphoma-associated antigen se33-1) (CTCL-associated antigen se33-1) (Nuclear protein 220) (Zinc finger matrin-like protein)	0.1	0.514124	3.17552	1.66699	0.0357	0.472145	2.22101	1.15122	0.262	0.697135	1.58696	0.666265	0.0238	0.43316	2.2621	1.17766
Q15019	Septin-2	1	1	0.962137	-0.0556854	0.571	0.911596	1.19342	0.255103	0.381	0.731456	1.74274	0.801361	1	1	0.829754	-0.269245
Q15063-4	Isoform 4 of Periostin (PN) (Osteoblast-specific factor 2) (OSF-2)	0.2	0.610738	1.71485	0.778083	0.393	0.905392	1.36126	0.444939	0.381	0.731456	1.23324	0.302456	0.905	0.980417	1.08407	0.116454
Q15063-5	Isoform 5 of Periostin (PN) (Osteoblast-specific factor 2) (OSF-2)	0.4	0.776119	1.24424	0.315264	0.143	0.699624	1.48115	0.566719	0.714	0.880407	1.08923	0.123312	0.905	0.980417	0.971239	-0.0421013
Q15084	Protein disulfide-isomerase A6	0.2	0.610738	4.96951	2.3131	0.571	0.911596	2.62106	1.39015	0.0238	0.500763	6.14199	2.61871	0.548	0.81617	2.82564	1.49858
Q15084-5	Isoform 5 of Protein disulfide-isomerase A6 (EC 5.3.4.1) (Endoplasmic reticulum protein 5) (ER protein 5) (ERp5) (Protein disulfide isomerase P5) (Thioredoxin domain-containing protein 7)	0.7	0.90099	7.73453	2.95131	0.453	0.911596	5.8676	2.55277	0.548	0.809545	11.2376	3.49026	0.548	0.81617	5.42428	2.43943
Q15102	Platelet-activating factor acetylhydrolase IB subunit alpha1	0.4	0.776119	0.61664	-0.6975	0.393	0.905392	0.466021	-1.10153	0.714	0.880407	1.53801	0.621067	0.548	0.81617	0.881356	-0.182203
Q15113	Procollagen C-endopeptidase enhancer 1	0.2	0.610738	0.643011	-0.637085	0.393	0.905392	0.691019	-0.533203	0.0952	0.500763	0.503267	-0.990605	0.167	0.666535	0.649592	-0.622394
Q15149-9	Isoform 9 of Plectin (PCN) (PLTN) (Hemidesmosomal protein 1) (HD1) (Plectin-1)	1	1	1.26098	0.334548	1	1	1.41259	0.498344	0.905	0.954287	1.6437	0.716946	0.714	0.881601	2.79209	1.48135
Q15166	Serum paraoxonase/lactonase 3	0.7	0.90099	0.830908	-0.267239	0.0714	0.58945	0.336165	-1.57276	0.548	0.809545	0.717473	-0.479003	0.548	0.81617	0.914833	-0.12842
Q15195	Plasminogen-like protein A	0.7	0.90099	0.752277	-0.410664	0.571	0.911596	1.18509	0.244992	0.905	0.954287	1.09636	0.132715	1	1	0.970495	-0.0432067
Q15257-2	Isoform 2 of Serine/threonine-protein phosphatase 2A activator (EC 5.2.1.8) (PP2A, subunit B', PR53 isoform) (Phosphotyrosyl phosphatase activator) (PTPA) (Serine/threonine-protein phosphatase 2A regulatory subunit 4) (Serine/threonine-protein phosphatase 2A regulatory subunit B')	0.7	0.90099	2.26642	1.18041	1	1	0.920337	-0.119766	0.0952	0.500763	3.15128	1.65594	0.262	0.722485	2.9587	1.56497
Q15286-2	Isoform 2 of Ras-related protein Rab-35 (GTP-binding protein RAY) (Ras-related protein Rab-1C)	1	1	1.61216	0.688993	0.786	0.95623	1.82647	0.869061	0.381	0.731456	4.39853	2.13702	0.548	0.81617	2.17856	1.12338
Q15361	Transcription termination factor 1	0.7	0.90099	0.779623	-0.359151	0.0357	0.472145	1.28626	0.36318	0.0952	0.500763	1.57846	0.65852	0.262	0.722485	1.21079	0.27595
Q15365	Poly(rC)-binding protein 1	0.7	0.90099	1.42731	0.513299	0.786	0.95623	1.35766	0.441125	0.0952	0.500763	3.57898	1.83955	1	1	0.894448	-0.160931
Q15413-2	Isoform 2 of Ryanodine receptor 3 (RYR-3) (RyR3) (Brain ryanodine receptor-calcium release channel) (Brain-type ryanodine receptor) (Type 3 ryanodine receptor)	0.1	0.514124	2.04447	1.03173	0.0357	0.472145	1.63276	0.707314	0.381	0.731456	1.2154	0.281428	0.714	0.881601	0.804308	-0.31418
Q15427	Splicing factor 3B subunit 4	0.7	0.90099	0.871079	-0.199125	1	1	1.04467	0.0630539	0.714	0.880407	1.06431	0.0899221	0.548	0.81617	1.06315	0.0883384
Q15435-2	Isoform 2 of Protein phosphatase 1 regulatory subunit 7 (Protein phosphatase 1 regulatory subunit 22)	0.4	0.776119	2.05355	1.03812	1	1	1.16647	0.222147	0.0952	0.500763	3.21532	1.68496	0.548	0.81617	2.03495	1.025
Q15582	Transforming growth factor-beta-induced protein ig-h3	0.7	0.90099	0.777823	-0.362486	0.571	0.911596	0.834449	-0.261104	0.262	0.697135	0.813346	-0.298059	0.262	0.722485	0.845426	-0.24225
Q15691	Microtubule-associated protein RP/EB family member 1	1	1	0.716842	-0.480273	1	1	0.894927	-0.160159	0.381	0.731456	1.59926	0.677407	0.905	0.980417	0.95222	-0.0706325
Q15907-2	Isoform 2 of Ras-related protein Rab-11B (EC 3.6.5.2) (GTP-binding protein YPT3)	0.4	0.776119	3.136	1.64893	0.571	0.911596	2.10578	1.07435	0.262	0.697135	4.27151	2.09475	0.381	0.791575	2.22684	1.155
Q16270	Insulin-like growth factor-binding protein 7	0.7	0.90099	0.266455	-1.90804	0.571	0.911596	1.27756	0.353396	0.262	0.697135	1.61352	0.690211	0.714	0.881601	1.0816	0.113165
Q16394	Exostosin-1	1	1	1.11706	0.159712	1	1	1.15483	0.207678	0.262	0.697135	0.799133	-0.323492	1	1	0.875904	-0.191155
Q16609	Putative apolipoprotein(a)-like protein 2	0.1	0.514124	0.434293	-1.20326	1	1	0.909296	-0.137178	0.12	0.624	0.587664	-0.766937	0.0952	0.569947	0.493973	-1.0175
Q16610-4	Isoform 4 of Extracellular matrix protein 1 (Secretory component p85)	1	1	0.950517	-0.0732153	0.786	0.95623	0.96915	-0.045208	0.381	0.731456	0.750273	-0.414512	0.548	0.81617	0.871673	-0.198142
Q16822-2	Isoform 2 of Phosphoenolpyruvate carboxykinase [GTP], mitochondrial (PEPCK-M) (EC 4.1.1.32) (Phosphoenolpyruvate carboxykinase 2, mitochondrial) (mtPCK2)	1	1	1.19179	0.25313	0.786	0.95623	1.04967	0.0699332	0.3	0.731456	1.56587	0.646965	0.364	0.791575	1.44512	0.531194
Q16853-2	Isoform 2 of Amine oxidase [copper-containing] 3 (EC 1.4.3.21) (Amine oxidase copper-containing 3) (Copper amine oxidase) (HPAO) (Semicarbazide-sensitive amine oxidase) (SSAO) (Vascular adhesion protein 1) (VAP-1)	0.7	0.90099	0.723105	-0.467722	0.25	0.865019	0.459001	-1.12343	1	1	0.814978	-0.295167	0.0238	0.43316	1.99046	0.993104
Q2M3D2	Exocyst complex component 3-like protein 2	0.1	0.514124	0.433399	-1.20623	0.25	0.865019	0.702098	-0.510256	0.548	0.809545	0.849509	-0.2353	0.0476	0.52188	0.628368	-0.670318
Q2NKQ1	Small G protein signaling modulator 1	0.0765	0.514124	0.137748	-2.8599	0.0719	0.58945	0.262766	-1.92815	0.0275	0.500763	0.274763	-1.86374	0.0518	0.554565	0.373325	-1.4215
Q2TAA5	GDP-Man:Man(3)GlcNAc(2)-PP-Dol alpha-1,2-mannosyltransferase	0.2	0.610738	5.71151	2.51387	0.393	0.905392	1.16818	0.224263	0.262	0.697135	1.52292	0.606838	0.517	0.81617	1.48139	0.566954
Q2TV78	Putative macrophage stimulating 1-like protein	0.2	0.610738	0.256235	-1.96446	0.0357	0.472145	0.329338	-1.60236	0.0952	0.500763	0.412899	-1.27614	0.262	0.722485	0.653532	-0.613669
Q2Y0W8-8	Isoform 8 of Electroneutral sodium bicarbonate exchanger 1 (Electroneutral Na(+)-driven Cl-HCO3 exchanger) (Solute carrier family 4 member 8) (k-NBC3)	0.7	0.90099	0.540691	-0.887123	0.25	0.865019	0.632974	-0.659781	0.167	0.625391	0.580325	-0.785067	0.714	0.881601	0.794717	-0.331486
Q3C1V0	Membrane-spanning 4-domains subfamily A member 18	0.7	0.90099	0.832716	-0.264103	0.294	0.905392	0.862107	-0.214061	0.381	0.731456	0.790015	-0.340047	0.3	0.791575	0.79517	-0.330665
Q3L8U1-3	Isoform 3 of Chromodomain-helicase-DNA-binding protein 9 (CHD-9) (EC 3.6.4.12) (ATP-dependent helicase CHD9) (Chromatin-related mesenchymal modulator) (CReMM) (Chromatin-remodeling factor CHROM1) (Kismet homolog 2) (PPAR-alpha-interacting complex protein 320 kDa) (Peroxisomal proliferator-activated receptor A-interacting complex 320 kDa protein)	1	1	1.13018	0.176553	1	1	0.731552	-0.450967	0.381	0.731456	0.646488	-0.629304	0.905	0.980417	0.945817	-0.0803668
Q3LXA3	Triokinase/FMN cyclase	0.7	0.90099	11.9404	3.57778	0.571	0.911596	10.0961	3.33573	0.381	0.731456	16.2751	4.02459	0.548	0.81617	15.9685	3.99716
Q3SY69	Mitochondrial 10-formyltetrahydrofolate dehydrogenase	0.4	0.776119	1.61978	0.695796	0.0357	0.472145	0.361542	-1.46776	0.548	0.809545	1.20522	0.269291	0.262	0.722485	1.63029	0.705124
Q3T8J9-3	Isoform 3 of GON-4-like protein (GON-4 homolog)	1	1	0.839835	-0.251821	0.25	0.865019	0.727458	-0.459063	0.905	0.954287	1.03525	0.0499781	0.714	0.881601	1.18287	0.242286
Q460N3	Protein mono-ADP-ribosyltransferase PARP15	1	1	0.998843	-0.00167051	0.143	0.699624	1.5153	0.599608	0.0952	0.500763	1.39628	0.481588	1	1	0.94119	-0.0874419
Q49MI3	Ceramide kinase-like protein	1	1	0.917506	-0.12421	1	1	0.892606	-0.163904	0.511	0.809545	1.58151	0.661299	0.548	0.81617	0.643644	-0.635664
Q4FZB7-2	Isoform 2 of Histone-lysine N-methyltransferase KMT5B (Lysine N-methyltransferase 5B) (Lysine-specific methyltransferase 5B) (Suppressor of variegation 4-20 homolog 1) (Su(var)4-20 homolog 1) (Suv4-20h1) ([histone H4]-N-methyl-L-lysine20 N-methyltransferase KMT5B) (EC 2.1.1.362) ([histone H4]-lysine20 N-methyltransferase KMT5B) (EC 2.1.1.361)	0.4	0.776119	1.14409	0.194204	0.571	0.911596	1.15099	0.202874	0.0952	0.500763	1.44014	0.526211	0.381	0.791575	1.27915	0.35519
Q4L235	Beta-alanine-activating enzyme	0.4	0.776119	4.20685	2.07274	0.23	0.865019	3.48096	1.79948	0.381	0.731456	3.41735	1.77288	0.548	0.81617	1.81576	0.860573
Q4LE39-2	Isoform 2 of AT-rich interactive domain-containing protein 4B (ARID domain-containing protein 4B) (180 kDa Sin3-associated polypeptide) (Sin3-associated polypeptide p180) (Breast cancer-associated antigen BRCAA1) (Histone deacetylase complex subunit SAP180) (Retinoblastoma-binding protein 1-like 1)	1	1	0.945816	-0.0803679	1	1	0.964753	-0.0517678	0.0952	0.500763	1.34753	0.430312	0.548	0.81617	1.23606	0.305751
Q562R1	Beta-actin-like protein 2	0.4	0.776119	3.45784	1.78987	0.571	0.911596	1.54295	0.625689	0.262	0.697135	4.27593	2.09624	0.262	0.722485	2.81693	1.49412
Q58FF8	Putative heat shock protein HSP 90-beta 2	0.7	0.90099	1.29462	0.372534	0.393	0.905392	2.0299	1.02141	0.167	0.625391	2.3946	1.25979	0.548	0.81617	1.51374	0.59812
Q58FG0	Putative heat shock protein HSP 90-alpha A5	0.7	0.90099	1.24816	0.319807	0.25	0.865019	1.91595	0.93806	0.0952	0.500763	2.12173	1.08524	1	1	1.03417	0.0484794
Q5D862	Filaggrin-2	0.4	0.776119	1.39743	0.482772	0.25	0.865019	0.646927	-0.628324	0.714	0.880407	0.812941	-0.298778	0.905	0.980417	0.803483	-0.315661
Q5T4S7	E3 ubiquitin-protein ligase UBR4	0.7	0.90099	0.996641	-0.00485348	0.571	0.911596	0.842308	-0.24758	0.0952	0.500763	0.331759	-1.59179	0.167	0.666535	0.414837	-1.26938
Q5T6C5	Ataxin-7-like protein 2	0.2	0.610738	0.522923	-0.935329	0.393	0.905392	0.900141	-0.151778	0.714	0.880407	1.13609	0.184083	0.381	0.791575	0.891641	-0.165465
Q5T7W0	Zinc finger protein 618	1	1	1.282	0.358397	0.786	0.95623	0.891941	-0.16498	1	1	1.28149	0.357823	1	1	0.880274	-0.183976
Q5U5X8	Protein FAM222A	1	1	0.894744	-0.160453	0.786	0.95623	1.29378	0.371594	0.905	0.954287	1.02955	0.0420083	0.905	0.980417	1.05881	0.0824483
Q5VZF2-2	Isoform 2 of Muscleblind-like protein 2 (Muscleblind-like protein 1) (Muscleblind-like protein-like) (Muscleblind-like protein-like 39)	0.4	0.776119	0.627439	-0.672452	0.571	0.911596	0.700329	-0.513895	0.714	0.880407	0.991052	-0.0129673	0.714	0.881601	0.799496	-0.322837
Q68CQ1	Maestro heat-like repeat-containing protein family member 7	0.2	0.610738	0.62263	-0.683553	1	1	1.12787	0.173604	0.714	0.880407	0.804501	-0.313834	0.0952	0.569947	0.504284	-0.987691
Q68DL7	Uncharacterized protein C18orf63	0.643	0.90099	1.52735	0.611028	0.0357	0.472145	0.50291	-0.991628	0.511	0.809545	1.40361	0.489144	0.381	0.791575	0.607556	-0.718911
Q69YN4-2	Isoform 2 of Protein virilizer homolog	1	1	1.06323	0.0884549	1	1	0.989265	-0.0155709	0.262	0.697135	1.35984	0.443439	0.243	0.722485	1.64403	0.717236
Q6EMK4	Vasorin	1	1	1.3388	0.420945	1	1	1.10052	0.138182	0.548	0.809545	1.64689	0.719741	0.548	0.81617	1.83333	0.874464
Q6ICH7	Aspartate beta-hydroxylase domain-containing protein 2	0.4	0.776119	0.612426	-0.707392	0.0714	0.58945	1.68416	0.75203	0.0238	0.500763	2.37031	1.24507	0.262	0.722485	1.5031	0.58794
Q6L8Q7	2',5'-phosphodiesterase 12	1	1	1.04057	0.057377	0.571	0.911596	0.721294	-0.471341	0.714	0.880407	1.0302	0.0429209	1	1	1.15204	0.204195
Q6PEY2	Tubulin alpha-3E chain	0.1	0.514124	3.62653	1.85859	0.0357	0.472145	2.36438	1.24146	0.0476	0.500763	1.55416	0.636134	0.167	0.666535	1.35428	0.437531
Q6PIW4	Fidgetin-like protein 1	0.7	0.90099	1.21283	0.278381	0.393	0.905392	1.25077	0.322811	0.548	0.809545	1.30065	0.379234	0.548	0.81617	1.21246	0.277937
Q6Q788	Apolipoprotein A-V	0.4	0.776119	2.75043	1.45966	1	1	1.09609	0.132362	0.167	0.625391	2.85513	1.51356	0.262	0.722485	1.57324	0.653735
Q6S8J3	POTE ankyrin domain family member E	0.4	0.776119	1.12095	0.164716	0.25	0.865019	1.28747	0.364538	0.905	0.954287	1.01072	0.015382	0.548	0.81617	0.820195	-0.285962
Q6STE5-2	Isoform 2 of SWI/SNF-related matrix-associated actin-dependent regulator of chromatin subfamily D member 3 (60 kDa BRG-1/Brm-associated factor subunit C) (BRG1-associated factor 60C) (BAF60C)	1	1	1.04481	0.0632394	0.25	0.865019	0.72867	-0.456663	0.714	0.880407	0.873473	-0.195166	0.167	0.666535	0.712815	-0.4884
Q6UWP8	Suprabasin	0.1	0.514124	3.58176	1.84067	0.393	0.905392	1.59037	0.669365	0.0238	0.500763	1.79341	0.842702	0.905	0.980417	1.1244	0.169161
Q6UXR4	Putative serpin A13	0.7	0.90099	1.29556	0.373572	0.143	0.699624	0.533104	-0.907511	0.714	0.880407	0.831146	-0.266826	0.381	0.791575	1.37672	0.461233
Q6ZMR3	L-lactate dehydrogenase A-like 6A	0.2	0.610738	10.9447	3.45216	0.571	0.911596	2.12727	1.089	0.381	0.731456	4.36127	2.12475	0.262	0.722485	5.66508	2.5021
Q6ZMT4-2	Isoform 2 of Lysine-specific demethylase 7A (JmjC domain-containing histone demethylation protein 1D) (Lysine-specific demethylase 7) ([histone H3]-dimethyl-L-lysine9 demethylase 7A) (EC 1.14.11.65)	1	1	1.35651	0.439899	1	1	0.367531	-1.44406	0.548	0.809545	0.434087	-1.20394	0.905	0.980417	0.564599	-0.824702
Q6ZMU1	Putative protein C3P1	0.1	0.514124	0.536185	-0.899197	0.143	0.699624	0.349066	-1.51843	0.0238	0.500763	0.605441	-0.723941	0.167	0.666535	0.587714	-0.766815
Q6ZNA1	Zinc finger protein 836	1	1	0.997206	-0.00403677	0.393	0.905392	0.744124	-0.426386	0.905	0.954287	0.615579	-0.699985	0.381	0.791575	0.679706	-0.557017
Q6ZU69	Protein FAM205A	1	1	0.809296	-0.305261	1	1	1.19213	0.253546	0.905	0.954287	0.862972	-0.212614	0.262	0.722485	0.622372	-0.684151
Q6ZUL3-2	Isoform 2 of Uncharacterized protein LINC03042 (Long intergenic non-protein coding RNA 3042)	0.2	0.610738	4.27379	2.09552	0.786	0.95623	0.491726	-1.02407	0.714	0.880407	1.14054	0.189717	0.262	0.722485	1.79364	0.842892
Q6ZVD8-2	Isoform 2 of PH domain leucine-rich repeat-containing protein phosphatase 2 (EC 3.1.3.16) (PH domain leucine-rich repeat-containing protein phosphatase-like) (PHLPP-like)	1	1	0.108744	-3.201	0.571	0.911596	0.773364	-0.370781	0.548	0.809545	0.799626	-0.322603	0.714	0.881601	1.40529	0.490871
Q709C8	Vacuolar protein sorting-associated protein 13C	0.7	0.90099	1.02772	0.0394442	0.571	0.911596	0.841552	-0.248875	0.905	0.954287	0.934557	-0.0976459	0.714	0.881601	1.00117	0.00168445
Q71RC2	La-related protein 4	1	1	1.5594	0.640991	0.393	0.905392	1.17025	0.22682	0.262	0.697135	1.45386	0.539889	0.905	0.980417	1.13832	0.186902
Q71U36-2	Isoform 2 of Tubulin alpha-1A chain (EC 3.6.5.-) (Alpha-tubulin 3) (Tubulin B-alpha-1) (Tubulin alpha-3 chain) [Cleaved into: Detyrosinated tubulin alpha-1A chain]	1	1	1.81028	0.856215	1	1	2.05283	1.03761	0.548	0.809545	4.01374	2.00495	1	1	1.80299	0.850394
Q7Z3K3-2	Isoform 2 of Pogo transposable element with ZNF domain (Suppressor of hairy wing homolog 5) (Zinc finger protein 280E) (Zinc finger protein 635)	0.7	0.90099	1.38101	0.465726	0.571	0.911596	0.949933	-0.074103	0.905	0.954287	1.1285	0.174401	0.262	0.722485	1.59314	0.671869
Q7Z3Y7	Keratin, type I cytoskeletal 28	0.2	0.610738	1.8026	0.850078	1	1	1.16292	0.217751	0.714	0.880407	1.03162	0.0449142	0.714	0.881601	1.12958	0.175792
Q7Z406-6	Isoform 6 of Myosin-14 (Myosin heavy chain 14) (Myosin heavy chain, non-muscle IIc) (Non-muscle myosin heavy chain IIc) (NMHC II-C)	0.2	0.610738	2.39958	1.26278	0.0714	0.58945	2.06061	1.04307	0.381	0.731456	1.21672	0.282992	0.167	0.666535	1.60654	0.683956
Q7Z794	Keratin, type II cytoskeletal 1b	0.1	0.514124	3.16814	1.66363	0.786	0.95623	1.19162	0.252923	0.381	0.731456	0.822539	-0.281845	0.905	0.980417	0.927627	-0.108384
Q7Z7B0-2	Isoform 2 of Filamin-A-interacting protein 1 (FILIP)	0.1	0.514124	1.82566	0.868417	0.143	0.699624	1.63988	0.713594	0.714	0.880407	1.22141	0.288549	0.714	0.881601	1.17592	0.233788
Q7Z7C8-4	Isoform 4 of Transcription initiation factor TFIID subunit 8 (Protein taube nuss) (TBP-associated factor 43 kDa) (TBP-associated factor 8) (Transcription initiation factor TFIID 43 kDa subunit) (TAFII-43) (TAFII43) (hTAFII43)	0.7	0.90099	0.990294	-0.0140712	0.0714	0.58945	0.54877	-0.865728	0.714	0.880407	1.0073	0.0104902	0.548	0.81617	1.43095	0.51697
Q7Z7G0	Target of Nesh-SH3	0.1	0.514124	3.49508	1.80532	0.393	0.905392	1.31346	0.393377	0.0476	0.500763	1.63164	0.706324	0.0238	0.43316	1.94358	0.95872
Q7Z7G0-4	Isoform 4 of Target of Nesh-SH3 (Tarsh) (ABI gene family member 3-binding protein) (Nesh-binding protein) (NeshBP)	0.2	0.610738	2.46084	1.29915	0.393	0.905392	1.63653	0.710642	0.0489	0.500763	3.16392	1.66171	0.548	0.81617	1.48965	0.57497
Q86U10	60 kDa lysophospholipase	0.7	0.90099	1.44623	0.532295	0.143	0.699624	0.607555	-0.718912	0.381	0.731456	1.25236	0.324653	0.714	0.881601	0.82733	-0.273466
Q86U17	Serpin A11	0.1	0.514124	2.57001	1.36177	0.0714	0.58945	1.50298	0.587821	0.0952	0.500763	1.82558	0.868358	0.0238	0.43316	1.92976	0.948423
Q86U28	Iron-sulfur cluster assembly 2 homolog, mitochondrial	0.7	0.90099	41.2709	5.36705	0.571	0.911596	2.33387	1.22273	0.281	0.731456	169.74	7.40718	0.714	0.881601	10.8244	3.43621
Q86UD1	Out at first protein homolog	1	1	0.96703	-0.0483669	0.25	0.865019	0.738898	-0.436554	0.0476	0.500763	1.37886	0.463477	0.548	0.81617	0.778979	-0.360344
Q86UX7-2	Isoform 2 of Fermitin family homolog 3 (Kindlin-3) (MIG2-like protein) (Unc-112-related protein 2)	1	1	1.07382	0.102756	0.393	0.905392	0.647481	-0.627091	0.167	0.625391	2.53976	1.34469	0.905	0.980417	0.900015	-0.151979
Q86VP6-2	Isoform 2 of Cullin-associated NEDD8-dissociated protein 1 (Cullin-associated and neddylation-dissociated protein 1) (TBP-interacting protein of 120 kDa A) (TBP-interacting protein 120A) (p120 CAND1)	0.7	0.90099	1.05531	0.0776736	1	1	0.724863	-0.464219	0.381	0.731456	2.00487	1.00351	0.548	0.81617	1.10754	0.147353
Q86VQ0	Lebercilin	0.7	0.90099	0.96815	-0.0466974	1	1	1.00653	0.00939661	0.548	0.809545	1.07934	0.11015	0.714	0.881601	1.10611	0.145492
Q86VX9-3	Isoform 3 of Vacuolar fusion protein MON1 homolog A	0.7	0.90099	0.785469	-0.348374	0.786	0.95623	0.964933	-0.0514989	0.167	0.625391	0.586501	-0.769796	0.548	0.81617	0.837039	-0.256634
Q86WG5	Myotubularin-related protein 13	0.2	0.610738	2.56443	1.35864	1	1	0.992785	-0.0104471	0.0952	0.500763	2.56576	1.35938	0.0952	0.569947	2.56645	1.35977
Q86Y46	Keratin, type II cytoskeletal 73	1	1	1.15501	0.20791	1	1	0.965389	-0.0508183	0.548	0.809545	0.775402	-0.366983	1	1	0.832291	-0.26484
Q86YZ3	Hornerin	1	1	1.02332	0.0332612	0.764	0.95623	1.04446	0.0627576	0.548	0.809545	0.793538	-0.33363	0.364	0.791575	0.954025	-0.0679016
Q8IUL8	Cartilage intermediate layer protein 2	0.7	0.90099	0.845569	-0.242006	1	1	0.97684	-0.0338056	0.548	0.809545	0.837738	-0.255428	1	1	0.995767	-0.00612014
Q8IVF2-3	Isoform 3 of Protein AHNAK2	0.4	0.776119	1.59119	0.67011	0.571	0.911596	1.57639	0.656628	0.381	0.731456	1.43747	0.523529	0.548	0.81617	1.4508	0.536845
Q8IVF4	Dynein axonemal heavy chain 10	0.7	0.90099	0.792596	-0.335342	0.786	0.95623	1.04361	0.0615845	0.167	0.625391	0.861794	-0.214584	0.548	0.81617	0.986556	-0.0195271
Q8IVW1-2	Isoform 2 of ADP-ribosylation factor-like protein 17 (ADP-ribosylation factor 7 variant)	0.507	0.90099	1.82281	0.866162	0.786	0.95623	0.485844	-1.04143	0.3	0.731456	0.555372	-0.848474	0.358	0.791575	4.47701	2.16254
Q8IVW4	Cyclin-dependent kinase-like 3	0.7	0.90099	0.697552	-0.519627	0.393	0.905392	0.762805	-0.390614	1	1	1.02524	0.0359622	0.167	0.666535	0.836997	-0.256705
Q8IVW4-2	Isoform 2 of Cyclin-dependent kinase-like 3 (EC 2.7.11.22) (Serine/threonine-protein kinase NKIAMRE)	0.507	0.90099	0.180336	-2.47124	0.393	0.905392	0.264017	-1.9213	0.0476	0.500763	0.127286	-2.97385	0.3	0.791575	0.279882	-1.83711
Q8IW45	ATP-dependent (S)-NAD(P)H-hydrate dehydratase	0.4	0.776119	2.20197	1.13879	1	1	1.0852	0.117962	0.381	0.731456	2.07897	1.05587	0.548	0.81617	1.93013	0.948699
Q8IXL6	Extracellular serine/threonine protein kinase FAM20C	0.1	0.514124	0.621338	-0.686549	0.0357	0.472145	0.634118	-0.657178	0.262	0.697135	0.821299	-0.28402	0.381	0.791575	0.899355	-0.153038
Q8IY49	Monocyte to macrophage differentiation factor 2	0.7	0.90099	1.08664	0.11987	1	1	0.984543	-0.0224739	0.714	0.880407	1.10313	0.141598	0.381	0.791575	1.13283	0.179931
Q8IZM9-2	Isoform 2 of Solute carrier family 38 member 6 (Amino acid transporter SLC38A6) (N-system amino acid transporter 1) (NAT-1)	1	1	1.35448	0.437737	1	1	0.948548	-0.0762074	0.905	0.954287	0.953605	-0.0685362	0.714	0.881601	0.833758	-0.262299
Q8IZP2	Putative protein FAM10A4	0.4	0.776119	3.22132	1.68765	0.571	0.911596	2.55793	1.35498	0.154	0.625391	6.70497	2.74523	0.548	0.81617	3.05738	1.6123
Q8N1A0	Keratin-like protein KRT222	0.1	0.514124	2.57394	1.36398	0.0358	0.472145	2.74848	1.45864	0.154	0.625391	1.72655	0.787888	0.262	0.722485	1.10564	0.14488
Q8N1K5-4	Isoform 4 of Protein THEMIS (Thymocyte-expressed molecule involved in selection)	1	1	1.42689	0.512874	0.393	0.905392	0.566294	-0.820377	0.262	0.697135	0.445283	-1.16721	1	1	1.18104	0.240056
Q8N2C3	DEP domain-containing protein 4	0.2	0.610738	1.63131	0.706031	0.393	0.905392	1.91878	0.940192	0.0476	0.500763	4.00419	2.00151	0.262	0.722485	2.23159	1.15807
Q8N2C7-4	Isoform 4 of Protein unc-80 homolog	0.1	0.514124	2.67763	1.42096	0.0357	0.472145	2.9061	1.53909	0.0238	0.500763	1.82968	0.871595	0.0476	0.52188	1.87116	0.903931
Q8N335	Glycerol-3-phosphate dehydrogenase 1-like protein	0.7	0.90099	0.864778	-0.209598	1	1	1.00826	0.0118715	0.381	0.731456	0.871761	-0.197995	0.0952	0.569947	0.572471	-0.804726
Q8N983-4	Isoform 4 of Large ribosomal subunit protein mL43 (39S ribosomal protein L43, mitochondrial) (L43mt) (MRP-L43) (Mitochondrial ribosomal protein bMRP36a)	0.7	0.90099	1.23251	0.301599	0.393	0.905392	1.10233	0.140554	0.714	0.880407	0.984687	-0.0222624	0.517	0.81617	0.953831	-0.0681938
Q8NB59-4	Isoform 4 of Synaptotagmin-14 (Synaptotagmin XIV) (SytXIV)	0.7	0.90099	0.697411	-0.51992	1	1	0.904176	-0.145325	0.714	0.880407	1.27515	0.350667	0.714	0.881601	0.771313	-0.374611
Q8NBP7	Proprotein convertase subtilisin/kexin type 9	0.4	0.776119	0.558114	-0.841369	0.786	0.95623	1.10357	0.142179	0.0476	0.500763	0.527234	-0.923485	0.0952	0.569947	0.574686	-0.799155
Q8NBS9	Thioredoxin domain-containing protein 5	0.1	0.514124	3.92524	1.97278	0.393	0.905392	1.81943	0.863483	0.0476	0.500763	3.14307	1.65217	0.0952	0.569947	2.52865	1.33837
Q8NC51-3	Isoform 3 of SERPINE1 mRNA-binding protein 1 (PAI1 RNA-binding protein 1) (PAI-RBP1) (Plasminogen activator inhibitor 1 RNA-binding protein)	0.7	0.90099	1.48145	0.567008	0.393	0.905392	1.40234	0.487836	0.262	0.697135	1.55732	0.639065	1	1	1.05223	0.0734535
Q8NDH2	Coiled-coil domain-containing protein 168	0.7	0.90099	0.632596	-0.660644	0.25	0.865019	0.748897	-0.417161	0.167	0.625391	0.728445	-0.457107	0.167	0.666535	0.686314	-0.543058
Q8NDV7-5	Isoform 5 of Trinucleotide repeat-containing gene 6A protein (CAG repeat protein 26) (EMSY interactor protein) (GW182 autoantigen) (Protein GW1) (Glycine-tryptophan protein of 182 kDa)	1	1	1.10463	0.143564	0.653	0.95623	0.305717	-1.70973	0.0952	0.500763	0.366058	-1.44985	0.714	0.881601	0.856396	-0.22365
Q8NEM8-2	Isoform 2 of Cytosolic carboxypeptidase 3 (EC 3.4.17.-) (ATP/GTP-binding protein-like 3) (Protein deglutamylase CCP3)	1	1	1.25071	0.322743	1	1	0.831338	-0.266492	0.262	0.697135	1.50959	0.59416	0.381	0.791575	1.18562	0.245639
Q8NER1-3	Isoform 3 of Transient receptor potential cation channel subfamily V member 1 (TrpV1) (Capsaicin receptor) (Osm-9-like TRP channel 1) (OTRPC1) (Vanilloid receptor 1)	0.7	0.90099	1.15098	0.202863	0.786	0.95623	1.0153	0.0219074	0.905	0.954287	1.11728	0.159992	0.548	0.81617	1.24701	0.318477
Q8NF50-3	Isoform 3 of Dedicator of cytokinesis protein 8	1	1	0.915658	-0.12712	0.393	0.905392	0.721962	-0.470005	0.262	0.697135	0.640993	-0.641619	0.262	0.722485	0.670916	-0.575796
Q8NF91	Nesprin-1	0.4	0.776119	2.04656	1.0332	1	1	0.999102	-0.00129618	0.714	0.880407	1.28963	0.366956	0.714	0.881601	1.57771	0.657836
Q8NFL0	UDP-GlcNAc:betaGal beta-1,3-N-acetylglucosaminyltransferase 7	0.1	0.514124	6.82963	2.77181	0.786	0.95623	1.23815	0.308183	0.548	0.809545	1.18763	0.248082	0.0238	0.43316	2.76902	1.46938
Q8NG04	Solute carrier family 26 member 10	0.2	0.610738	2.99063	1.58045	0.393	0.905392	1.96092	0.971529	0.381	0.731456	1.70042	0.765894	0.381	0.791575	2.17072	1.11817
Q8NHP1	Aflatoxin B1 aldehyde reductase member 4	0.4	0.776119	10.016	3.32423	0.571	0.911596	7.06616	2.82093	0.381	0.731456	15.9676	3.99707	0.262	0.722485	16.8689	4.0763
Q8NHV4-3	Isoform 3 of Protein NEDD1 (Neural precursor cell expressed developmentally down-regulated protein 1) (NEDD-1)	1	1	0.706082	-0.502092	0.786	0.95623	0.826906	-0.274205	0.381	0.731456	1.47611	0.561803	0.905	0.980417	0.616895	-0.696903
Q8TBY8-4	Isoform 4 of Polyamine-modulated factor 1-binding protein 1 (PMF-1-binding protein)	0.507	0.90099	6.02339	2.59058	1	1	0.688835	-0.53777	0.905	0.954287	1.11114	0.152037	0.437	0.81617	3.28878	1.71755
Q8TC59-2	Isoform 2 of Piwi-like protein 2 (EC 3.1.26.-) (Cancer/testis antigen 80) (CT80)	0.184	0.610738	0.290065	-1.78555	0.368	0.905392	0.574319	-0.800075	0.694	0.880407	0.60415	-0.727022	0.0919	0.569947	0.344784	-1.53624
Q8TDL5	BPI fold-containing family B member 1	0.7	0.90099	0.550458	-0.861296	0.0357	0.472145	0.308695	-1.69575	0.548	0.809545	0.697259	-0.520234	0.262	0.722485	0.478542	-1.06328
Q8TDR0	TRAF3-interacting protein 1	0.7	0.90099	1.33887	0.42102	0.25	0.865019	1.29599	0.374051	0.0238	0.500763	1.96376	0.973615	0.167	0.666535	1.35132	0.434369
Q8TE73	Dynein axonemal heavy chain 5	1	1	2.24988	1.16985	0.881	1	10.1817	3.3479	0.548	0.809545	1.11736	0.160093	1	1	10.2558	3.35837
Q8TEC5-2	Isoform 2 of E3 ubiquitin-protein ligase SH3RF2 (EC 2.3.2.27) (Heart protein phosphatase 1-binding protein) (HEPP1) (POSH-eliminating RING protein) (Protein phosphatase 1 regulatory subunit 39) (RING finger protein 158) (RING-type E3 ubiquitin transferase SH3RF2) (SH3 domain-containing RING finger protein 2)	1	1	1.39407	0.479298	0.881	1	0.874804	-0.192968	0.548	0.809545	0.900767	-0.150775	1	1	1.18268	0.242058
Q8TEK3-1	Isoform 1 of Histone-lysine N-methyltransferase, H3 lysine-79 specific (EC 2.1.1.360) (DOT1-like protein) (Histone H3-K79 methyltransferase) (H3-K79-HMTase) (Lysine N-methyltransferase 4)	0.7	0.90099	1.20805	0.27268	0.25	0.865019	2.13229	1.0924	0.548	0.809545	1.35768	0.441146	0.548	0.81617	1.55161	0.633767
Q8WUA8	Tsukushi	0.1	0.514124	0.69611	-0.522614	0.393	0.905392	0.73014	-0.453754	0.905	0.954287	0.87691	-0.189499	0.262	0.722485	0.66212	-0.594836
Q8WUM4-2	Isoform 2 of Programmed cell death 6-interacting protein (PDCD6-interacting protein) (ALG-2-interacting protein 1) (ALG-2-interacting protein X) (Hp95)	0.4	0.776119	2.28914	1.19481	0.571	0.911596	1.18183	0.241018	0.364	0.731456	1.46466	0.55057	0.381	0.791575	1.66756	0.737743
Q8WVZ1-2	Isoform 2 of Palmitoyltransferase ZDHHC19 (EC 2.3.1.225) (Zinc finger DHHC domain-containing protein 19) (DHHC-19)	1	1	1.55766	0.63938	1	1	1.12147	0.16539	0.167	0.625391	1.63949	0.713251	0.905	0.980417	1.35081	0.433822
Q8WWA0	Intelectin-1	0.2	0.610738	2.33754	1.22499	0.786	0.95623	0.600224	-0.736427	0.905	0.954287	0.94318	-0.0843949	0.0476	0.52188	1.94484	0.959655
Q8WWL7	G2/mitotic-specific cyclin-B3	1	1	0.934322	-0.0980082	0.25	0.865019	0.647762	-0.626464	0.381	0.731456	0.538924	-0.891847	0.381	0.791575	0.700808	-0.512909
Q8WWZ8	Oncoprotein-induced transcript 3 protein	0.7	0.90099	3.11649	1.63992	0.571	0.911596	2.45842	1.29773	0.381	0.731456	3.84707	1.94376	0.548	0.81617	2.8109	1.49103
Q8WXI7	Mucin-16	1	1	1.01467	0.0210141	0.786	0.95623	0.894651	-0.160602	0.381	0.731456	0.715117	-0.483748	0.262	0.722485	0.835602	-0.259112
Q8WZ42	Titin	1	1	0.547437	-0.869235	0.0357	0.472145	1.24377	0.314718	0.714	0.880407	0.97887	-0.0308104	0.905	0.980417	1.01939	0.0277101
Q8WZ42-12	Isoform 12 of Titin (EC 2.7.11.1) (Connectin) (Rhabdomyosarcoma antigen MU-RMS-40.14)	0.2	0.610738	1.23244	0.301518	0.393	0.905392	1.13935	0.188212	0.548	0.809545	1.06863	0.0957661	0.381	0.791575	1.13722	0.185517
Q92187	CMP-N-acetylneuraminate-poly-alpha-2,8-sialyltransferase	0.2	0.610738	2.8935	1.53282	1	1	1.36789	0.451952	0.905	0.954287	1.03003	0.0426907	0.548	0.81617	1.66706	0.73731
Q92619	Rho GTPase-activating protein 45	0.7	0.90099	0.878933	-0.186175	1	1	1.00792	0.0113877	0.381	0.731456	0.835311	-0.259614	0.262	0.722485	0.847939	-0.237968
Q92698	DNA repair and recombination protein RAD54-like	0.1	0.514124	2.37671	1.24897	0.25	0.865019	1.99781	0.998421	0.381	0.731456	1.60498	0.682559	0.381	0.791575	1.33451	0.416309
Q92743	Serine protease HTRA1	1	1	1.30357	0.382471	0.571	0.911596	1.3751	0.45954	0.714	0.880407	1.20589	0.270103	0.262	0.722485	0.695104	-0.524699
Q92769-3	Isoform 3 of Histone deacetylase 2 (HD2) (EC 3.5.1.98) (Protein deacylase HDAC2) (EC 3.5.1.-)	0.1	0.514124	3.31675	1.72977	0.0714	0.58945	2.49598	1.31961	0.381	0.731456	1.4431	0.529173	0.905	0.980417	1.24751	0.319054
Q92820	Gamma-glutamyl hydrolase	1	1	1.0483	0.0680518	0.571	0.911596	0.773183	-0.371118	0.604	0.880407	0.813328	-0.298091	0.714	0.881601	0.772273	-0.372817
Q92874	Deoxyribonuclease-1-like 2	0.7	0.90099	0.290203	-1.78487	0.393	0.905392	0.417179	-1.26126	0.262	0.697135	0.137112	-2.86658	0.167	0.666535	0.207193	-2.27095
Q92887	ATP-binding cassette sub-family C member 2	1	1	0.267258	-1.9037	0.786	0.95623	0.752718	-0.409819	0.548	0.809545	0.696543	-0.521717	0.262	0.722485	1.86306	0.897673
Q92930	Ras-related protein Rab-8B	1	1	1.60316	0.680923	0.786	0.95623	1.84282	0.881919	0.262	0.697135	4.66332	2.22136	0.548	0.81617	2.15892	1.11031
Q92945	Far upstream element-binding protein 2	0.1	0.514124	3.45045	1.78678	0.393	0.905392	1.46241	0.548349	0.0238	0.500763	3.50755	1.81046	0.714	0.881601	1.60895	0.686119
Q92954-2	Isoform 2 of Proteoglycan 4 (Lubricin) (Megakaryocyte-stimulating factor) (Superficial zone proteoglycan) [Cleaved into: Proteoglycan 4 C-terminal part]	0.2	0.610738	2.59958	1.37828	0.786	0.95623	1.56846	0.649352	0.548	0.809545	1.56608	0.64716	0.0952	0.569947	2.51425	1.33013
Q92954-3	Isoform 3 of Proteoglycan 4 (Lubricin) (Megakaryocyte-stimulating factor) (Superficial zone proteoglycan) [Cleaved into: Proteoglycan 4 C-terminal part]	0.2	0.610738	2.66349	1.41332	0.786	0.95623	1.11007	0.15065	1	1	1.28231	0.358743	0.0952	0.569947	2.55972	1.35599
Q92954-6	Isoform 6 of Proteoglycan 4 (Lubricin) (Megakaryocyte-stimulating factor) (Superficial zone proteoglycan) [Cleaved into: Proteoglycan 4 C-terminal part]	0.1	0.514124	12.719	3.66892	0.786	0.95623	2.20366	1.1399	0.167	0.625391	2.09016	1.06362	0.0238	0.43316	7.56669	2.91966
Q96C45	Serine/threonine-protein kinase ULK4	0.7	0.90099	0.0949682	-3.39641	0.393	0.905392	0.377075	-1.40707	0.548	0.809545	0.445504	-1.16649	0.714	0.881601	1.29223	0.369863
Q96DY7	Mdm2-binding protein	0.4	0.776119	1.38212	0.466881	0.786	0.95623	0.648643	-0.624503	0.548	0.809545	0.709415	-0.495298	0.548	0.81617	0.851517	-0.231893
Q96GE6-5	Isoform 5 of Calmodulin-like protein 4 (Serologically defined breast cancer antigen NY-BR-20)	1	1	0.884625	-0.176862	0.571	0.911596	2.45864	1.29786	0.714	0.880407	1.25836	0.331549	0.548	0.81617	1.84244	0.881615
Q96HR3-2	Isoform 2 of Mediator of RNA polymerase II transcription subunit 30 (Mediator complex subunit 30) (TRAP/Mediator complex component TRAP25) (Thyroid hormone receptor-associated protein 6) (Thyroid hormone receptor-associated protein complex 25 kDa component) (Trap25)	0.1	0.514124	0.477525	-1.06635	0.0714	0.58945	0.558293	-0.840906	0.0476	0.500763	0.448769	-1.15595	0.0381	0.52188	0.433085	-1.20728
Q96HZ4-2	Isoform 2 of Transcription cofactor HES-6 (C-HAIRY1) (Class B basic helix-loop-helix protein 41) (bHLHb41) (Hairy and enhancer of split 6)	0.2	0.610738	1.67229	0.741821	0.25	0.865019	0.689418	-0.536549	0.548	0.809545	0.869017	-0.202544	0.0952	0.569947	1.39204	0.477205
Q96IY4	Carboxypeptidase B2	0.7	0.90099	1.03112	0.0442054	0.143	0.699624	1.28435	0.361035	0.0952	0.500763	1.26491	0.33903	0.905	0.980417	1.05938	0.0832216
Q96JG6-3	Isoform 3 of Syndetin (Coiled-coil domain-containing protein 132) (EARP/GARPII complex subunit VPS50)	1	1	1.01936	0.0276667	0.393	0.905392	1.28203	0.358429	1	1	0.968463	-0.0462309	0.548	0.81617	0.943114	-0.0844962
Q96JG8-4	Isoform 4 of Melanoma-associated antigen D4 (MAGE-D4 antigen) (MAGE-E1 antigen)	0.2	0.610738	1.86672	0.900502	0.25	0.865019	1.30357	0.38247	0.262	0.697135	1.41514	0.500942	0.905	0.980417	1.05462	0.0767271
Q96KN2	Beta-Ala-His dipeptidase	0.4	0.776119	0.450995	-1.14882	0.0357	0.472145	0.578649	-0.78924	0.262	0.697135	0.710507	-0.49308	0.167	0.666535	0.540972	-0.886373
Q96KP4	Cytosolic non-specific dipeptidase	0.0765	0.514124	30.1281	4.91304	0.0357	0.472145	16.4228	4.03763	0.0238	0.500763	15.5349	3.95744	0.0952	0.569947	5.89565	2.55965
Q96LL9	DnaJ homolog subfamily C member 30, mitochondrial	0.4	0.776119	0.812246	-0.300011	0.786	0.95623	0.826874	-0.274261	0.548	0.809545	0.896521	-0.157591	0.905	0.980417	0.88078	-0.183146
Q96M27-2	Isoform 2 of Protein PRRC1 (Proline-rich and coiled-coil-containing protein 1)	0.1	0.514124	9.4321	3.23758	1	1	1.17332	0.230593	0.548	0.809545	1.47918	0.564796	0.0238	0.43316	7.47016	2.90114
Q96M86	Dynein heavy chain domain-containing protein 1	0.1	0.514124	2.43162	1.28192	0.143	0.699624	1.45032	0.536371	0.0952	0.500763	1.35912	0.442673	0.262	0.722485	1.34291	0.425367
Q96MH7	Uncharacterized protein C5orf34	0.2	0.610738	1.80289	0.850313	1	1	1.1052	0.144314	0.262	0.697135	1.51695	0.60117	0.548	0.81617	1.24291	0.31372
Q96MT7	Cilia- and flagella-associated protein 44	0.1	0.514124	2.13734	1.09582	0.0357	0.472145	1.82919	0.871201	0.714	0.880407	0.988111	-0.0172553	0.905	0.980417	1.04393	0.062026
Q96PD2	Discoidin, CUB and LCCL domain-containing protein 2	0.1	0.514124	0.579801	-0.786371	0.786	0.95623	0.955317	-0.0659482	1	1	0.957703	-0.0623493	1	1	0.882847	-0.179765
Q96PD5	N-acetylmuramoyl-L-alanine amidase	0.1	0.514124	0.396679	-1.33396	0.25	0.865019	0.636339	-0.652133	0.381	0.731456	0.64234	-0.638592	0.381	0.791575	0.728921	-0.456166
Q96PS1	FANCD2 opposite strand protein	0.2	0.610738	0.429739	-1.21847	0.393	0.905392	0.522066	-0.937695	0.262	0.697135	0.390486	-1.35666	0.437	0.81617	0.511289	-0.967789
Q96Q89	Kinesin-like protein KIF20B	0.7	0.90099	1.12117	0.165011	0.25	0.865019	1.44253	0.528601	0.167	0.625391	1.34718	0.429945	0.0238	0.43316	1.68227	0.750407
Q96QE3-2	Isoform 2 of ATPase family AAA domain-containing protein 5 (Chromosome fragility-associated gene 1 protein)	0.2	0.610738	2.48128	1.31109	1	1	0.76871	-0.379489	0.381	0.731456	1.68231	0.750445	0.167	0.666535	2.16952	1.11738
Q96QT4	Transient receptor potential cation channel subfamily M member 7	0.7	0.90099	0.327243	-1.61157	0.393	0.905392	0.58798	-0.766161	0.0476	0.500763	0.480238	-1.05818	0.262	0.722485	0.44979	-1.15268
Q96QV6	Histone H2A type 1-A	0.507	0.90099	0.496528	-1.01005	0.453	0.911596	0.79658	-0.328109	0.262	0.697135	0.599853	-0.737319	0.167	0.666535	0.558613	-0.84008
Q96RL7-3	Isoform 3 of Intermembrane lipid transfer protein VPS13A (Chorea-acanthocytosis protein) (Chorein) (Vacuolar protein sorting-associated protein 13A)	1	1	0.964833	-0.0516489	0.786	0.95623	0.752089	-0.411025	0.0952	0.500763	1.61911	0.695205	0.714	0.881601	0.922567	-0.116275
Q96S96	Phosphatidylethanolamine-binding protein 4	1	1	0.839121	-0.25305	1	1	0.974481	-0.0372946	0.714	0.880407	0.976471	-0.0343504	0.714	0.881601	1.00721	0.0103602
Q99466	Neurogenic locus notch homolog protein 4	1	1	0.523008	-0.935096	0.786	0.95623	1.05426	0.076231	0.0952	0.500763	0.466446	-1.10022	0.905	0.980417	0.866065	-0.207453
Q99536	Synaptic vesicle membrane protein VAT-1 homolog	0.7	0.90099	1.78642	0.837075	0.786	0.95623	0.873833	-0.19457	0.0952	0.500763	2.38084	1.25147	0.714	0.881601	1.51402	0.598381
Q99542	Matrix metalloproteinase-19	0.4	0.776119	2.31922	1.21364	0.786	0.95623	0.802306	-0.317775	0.548	0.809545	1.30924	0.388735	0.714	0.881601	1.15688	0.210237
Q99704-2	Isoform 2 of Docking protein 1 (Downstream of tyrosine kinase 1) (p62(dok)) (pp62)	0.2	0.610738	1.77706	0.829496	1	1	1.03985	0.0563799	0.905	0.954287	0.96179	-0.0562064	0.262	0.722485	1.35337	0.436554
Q99715-4	Isoform 4 of Collagen alpha-1(XII) chain	0.4	0.776119	1.54918	0.631504	0.25	0.865019	1.56759	0.648544	0.262	0.697135	1.58133	0.661141	0.548	0.81617	1.40506	0.49063
Q99814	Endothelial PAS domain-containing protein 1	0.4	0.776119	0.238277	-2.06929	0.143	0.699624	0.703792	-0.506778	0.905	0.954287	0.942824	-0.0849402	0.0952	0.569947	0.508991	-0.974289
Q99829	Copine-1	1	1	0.977166	-0.0333245	0.0357	0.472145	0.224105	-2.15775	0.517	0.809545	1.05801	0.0813574	0.381	0.791575	0.866311	-0.207042
Q99877	Histone H2B type 1-N	0.7	0.90099	19.996	4.32164	0.571	0.911596	2.13257	1.09259	0.548	0.809545	26.1494	4.70871	1	1	12.991	3.69944
Q99878	Histone H2A type 1-J	0.825	1	4.53546	2.18125	0.25	0.865019	0.460872	-1.11756	0.714	0.880407	3.0329	1.6007	1	1	2.07973	1.0564
Q99880	Histone H2B type 1-L	0.4	0.776119	13.1336	3.71519	0.571	0.911596	1.13759	0.18598	0.548	0.809545	10.524	3.39561	0.905	0.980417	5.07204	2.34257
Q99969	Retinoic acid receptor responder protein 2	0.7	0.90099	0.80884	-0.306074	1	1	0.949071	-0.0754123	0.0238	0.500763	0.608873	-0.715786	0.714	0.881601	0.828856	-0.270806
Q9BQG2	NAD-capped RNA hydrolase NUDT12	1	1	1.03392	0.0481216	0.571	0.911596	1.36374	0.447567	0.381	0.731456	0.79034	-0.339455	0.714	0.881601	0.954981	-0.0664555
Q9BTC0	Death-inducer obliterator 1	0.1	0.514124	26.6498	4.73605	0.25	0.865019	0.467895	-1.09574	0.381	0.731456	0.607984	-0.717894	0.167	0.666535	3.14321	1.65224
Q9BV73-2	Isoform 2 of Centrosome-associated protein CEP250 (250 kDa centrosomal protein) (Cep250) (Centrosomal Nek2-associated protein 1) (C-Nap1) (Centrosomal protein 2)	0.4	0.776119	0.700914	-0.512692	1	1	1.07349	0.102307	0.905	0.954287	0.883919	-0.178013	0.381	0.791575	0.719094	-0.475748
Q9BVA1	Tubulin beta-2B chain	1	1	2.23083	1.15758	0.786	0.95623	2.74752	1.45813	0.381	0.731456	6.09583	2.60782	1	1	2.12567	1.08792
Q9BWN1	Proline-rich protein 14	1	1	2.79819	1.48449	0.549	0.911596	0.643492	-0.636005	0.694	0.880407	0.727201	-0.459574	0.0919	0.569947	0.153161	-2.70688
Q9BWP8-9	Isoform 9 of Collectin-11 (Collectin kidney protein 1) (CL-K1)	0.2	0.610738	0.487485	-1.03657	0.393	0.905392	0.680358	-0.555633	0.604	0.880407	0.680595	-0.555131	0.262	0.722485	0.561439	-0.832799
Q9BX66-2	Isoform 2 of Sorbin and SH3 domain-containing protein 1 (Ponsin) (SH3 domain protein 5) (SH3P12) (c-Cbl-associated protein) (CAP)	1	1	1.32094	0.401566	0.786	0.95623	1.3009	0.379516	0.0952	0.500763	1.80209	0.84967	0.0238	0.43316	2.26477	1.17936
Q9BXN1	Asporin	0.4	0.776119	0.562988	-0.828823	0.143	0.699624	0.603284	-0.72909	0.167	0.625391	0.653819	-0.613037	0.0238	0.43316	0.477306	-1.06701
Q9BXR6	Complement factor H-related protein 5	0.2	0.610738	1.80163	0.849301	0.143	0.699624	1.43085	0.516868	0.548	0.809545	1.17825	0.236648	0.0952	0.569947	1.92457	0.944538
Q9BXS5-2	Isoform 2 of AP-1 complex subunit mu-1 (AP-mu chain family member mu1A) (Adaptor protein complex AP-1 subunit mu-1) (Adaptor-related protein complex 1 subunit mu-1) (Clathrin assembly protein complex 1 mu-1 medium chain 1) (Clathrin coat assembly protein AP47) (Clathrin coat-associated protein AP47) (Golgi adaptor HA1/AP1 adaptin mu-1 subunit) (Mu-adaptin 1) (Mu1A-adaptin)	1	1	0.194948	-2.35884	0.25	0.865019	0.232285	-2.10603	0.714	0.880407	1.21501	0.280971	1	1	0.0921919	-3.43922
Q9GZS9-2	Isoform 2 of Carbohydrate sulfotransferase 5 (EC 2.8.2.-) (Galactose/N-acetylglucosamine/N-acetylglucosamine 6-O-sulfotransferase 4-alpha) (GST4-alpha) (Intestinal N-acetylglucosamine-6-O-sulfotransferase) (I-GlcNAc6ST) (Intestinal GlcNAc-6-sulfotransferase) (hIGn6ST) (N-acetylglucosamine 6-O-sulfotransferase 3) (GlcNAc6ST-3) (Gn6st-3)	0.4	0.776119	0.68315	-0.549726	0.571	0.911596	0.583823	-0.776397	0.262	0.697135	0.705806	-0.502656	1	1	0.865916	-0.207701
Q9H0R5-4	Isoform 4 of Guanylate-binding protein 3 (EC 3.6.5.-) (GTP-binding protein 3) (GBP-3) (Guanine nucleotide-binding protein 3)	0.1	0.514124	14.1311	3.82081	0.143	0.699624	3.19375	1.67525	0.0238	0.500763	5.65052	2.49838	0.167	0.666535	1.4973	0.582363
Q9H0U4	Ras-related protein Rab-1B	0.7	0.90099	3.36209	1.74936	0.786	0.95623	1.86107	0.896129	0.437	0.809545	5.69653	2.51008	0.548	0.81617	2.78974	1.48013
Q9H1K0	Rabenosyn-5	1	1	0.998017	-0.00286359	1	1	0.292133	-1.7753	0.714	0.880407	0.253717	-1.97871	0.905	0.980417	0.162273	-2.6235
Q9H2H8-2	Isoform 2 of Peptidyl-prolyl cis-trans isomerase-like 3 (PPIase) (EC 5.2.1.8) (Cyclophilin J) (CyPJ) (Cyclophilin-like protein PPIL3) (Rotamase PPIL3)	0.658	0.90099	1.12544	0.170486	0.0347	0.472145	1.18056	0.239466	0.897	0.954287	1.01616	0.0231206	0.517	0.81617	1.03624	0.0513635
Q9H4G4	Golgi-associated plant pathogenesis-related protein 1	0.4	0.776119	1.72004	0.782438	1	1	1.057	0.0799696	0.381	0.731456	1.60055	0.678569	0.905	0.980417	1.26101	0.334574
Q9H4M9	EH domain-containing protein 1	0.1	0.514124	2.77656	1.4733	0.571	0.911596	1.29492	0.372863	0.905	0.954287	0.98871	-0.0163803	0.714	0.881601	1.1653	0.220701
Q9H5H4	Zinc finger protein 768	0.7	0.90099	2.14007	1.09766	0.571	0.911596	1.76288	0.817931	0.167	0.625391	3.86562	1.9507	0.262	0.722485	2.82285	1.49715
Q9H5V9	STING ER exit protein	0.7	0.90099	0.774065	-0.369474	0.393	0.905392	0.685531	-0.544706	0.905	0.954287	0.833869	-0.262108	0.905	0.980417	0.913089	-0.131172
Q9H6I2	Transcription factor SOX-17	0.1	0.514124	0.391723	-1.35209	0.143	0.699624	0.683926	-0.548087	0.381	0.731456	0.801609	-0.31903	0.167	0.666535	0.620544	-0.688394
Q9HAU0	Pleckstrin homology domain-containing family A member 5	0.7	0.90099	0.226461	-2.14267	0.0357	0.472145	0.16001	-2.64377	0.0952	0.500763	0.270425	-1.8867	0.0476	0.52188	0.309397	-1.69247
Q9HB71	Calcyclin-binding protein	0.7	0.90099	1.31656	0.396768	0.0357	0.472145	2.31352	1.21009	0.0952	0.500763	1.90315	0.928388	0.548	0.81617	1.12931	0.175446
Q9HBI1	Beta-parvin	0.4	0.776119	0.439167	-1.18716	0.571	0.911596	0.777281	-0.363491	0.548	0.809545	0.815478	-0.294281	0.905	0.980417	0.88219	-0.180839
Q9HCB6	Spondin-1	1	1	1.1732	0.230445	0.786	0.95623	0.863178	-0.212271	1	1	1.05018	0.0706319	0.714	0.881601	1.01501	0.0214915
Q9HCH5-11	Isoform 11 of Synaptotagmin-like protein 2 (Breast cancer-associated antigen SGA-72M) (Exophilin-4)	0.2	0.610738	2.69066	1.42796	1	1	0.899354	-0.153038	1	1	1.29757	0.375807	0.905	0.980417	1.19903	0.261867
Q9HCH5-13	Isoform 13 of Synaptotagmin-like protein 2 (Breast cancer-associated antigen SGA-72M) (Exophilin-4)	0.7	0.90099	0.313257	-1.67458	0.786	0.95623	0.784517	-0.350123	0.262	0.697135	0.385747	-1.37427	0.167	0.666535	0.379154	-1.39914
Q9HCK1	DBF4-type zinc finger-containing protein 2	0.1	0.514124	3.23536	1.69393	0.143	0.699624	1.4299	0.515918	0.0952	0.500763	1.71379	0.777192	0.0238	0.43316	3.8162	1.93214
Q9HDC9	Adipocyte plasma membrane-associated protein	0.4	0.776119	1.27786	0.353725	0.786	0.95623	0.993377	-0.00958695	0.167	0.625391	1.29894	0.377339	0.548	0.81617	1.10564	0.144878
Q9HDC9-2	Isoform 2 of Adipocyte plasma membrane-associated protein (Protein BSCv)	0.1	0.514124	2.80231	1.48661	0.393	0.905392	1.1637	0.218714	0.0952	0.500763	1.38137	0.466105	0.262	0.722485	1.31037	0.389973
Q9NPC4	Lactosylceramide 4-alpha-galactosyltransferase	0.1	0.514124	0.519013	-0.946156	0.0357	0.472145	0.523941	-0.932523	0.714	0.880407	0.868673	-0.203115	0.167	0.666535	0.681973	-0.552213
Q9NQ38-3	Isoform 3 of Serine protease inhibitor Kazal-type 5 (Lympho-epithelial Kazal-type-related inhibitor) (LEKTI) [Cleaved into: Hemofiltrate peptide HF6478; Hemofiltrate peptide HF7665]	0.7	0.90099	0.731289	-0.451486	1	1	0.816792	-0.291959	0.381	0.731456	0.686282	-0.543127	0.167	0.666535	0.577923	-0.79105
Q9NQ79-2	Isoform 2 of Cartilage acidic protein 1 (68 kDa chondrocyte-expressed protein) (CEP-68) (ASPIC)	0.7	0.90099	1.29465	0.37256	1	1	1.03426	0.0486028	0.905	0.954287	1.10868	0.14884	0.714	0.881601	1.61942	0.69548
Q9NQ79-3	Isoform 3 of Cartilage acidic protein 1 (68 kDa chondrocyte-expressed protein) (CEP-68) (ASPIC)	0.7	0.90099	1.30904	0.388514	1	1	1.04077	0.057651	1	1	1.05856	0.0821066	0.548	0.81617	1.41569	0.501507
Q9NQX4	Unconventional myosin-Vc	0.7	0.90099	0.975476	-0.035821	0.786	0.95623	0.716434	-0.481094	0.714	0.880407	0.87297	-0.195997	0.714	0.881601	0.677333	-0.562062
Q9NR82-5	Isoform 5 of Potassium voltage-gated channel subfamily KQT member 5 (KQT-like 5) (Potassium channel subunit alpha KvLQT5) (Voltage-gated potassium channel subunit Kv7.5)	0.1	0.514124	2.82611	1.49882	0.786	0.95623	1.76641	0.820824	0.548	0.809545	1.6179	0.69412	0.381	0.791575	2.01668	1.01198
Q9NRN5	Olfactomedin-like protein 3	1	1	0.836031	-0.258372	0.143	0.699624	0.716215	-0.481536	0.262	0.697135	0.788609	-0.342617	0.714	0.881601	0.92899	-0.106266
Q9NTK5-3	Isoform 3 of Obg-like ATPase 1 (DNA damage-regulated overexpressed in cancer 45) (DOC45) (GTP-binding protein 9)	1	1	0.172583	-2.53464	0.786	0.95623	1.29454	0.372438	1	1	1.05922	0.0829975	0.167	0.666535	1.77933	0.831333
Q9NVX7-2	Isoform 2 of Kelch repeat and BTB domain-containing protein 4 (BTB and kelch domain-containing protein 4)	0.7	0.90099	1.49572	0.580843	0.25	0.865019	1.34786	0.430675	1	1	0.840551	-0.250592	0.167	0.666535	1.49107	0.576348
Q9NY65	Tubulin alpha-8 chain	0.7	0.90099	2.20733	1.1423	0.786	0.95623	2.15144	1.1053	0.548	0.809545	2.99311	1.58165	0.381	0.791575	2.97107	1.57098
Q9NY97	N-acetyllactosaminide beta-1,3-N-acetylglucosaminyltransferase 2	0.4	0.776119	0.730026	-0.45398	0.25	0.865019	0.611615	-0.709304	0.714	0.880407	1.05085	0.071552	0.262	0.722485	0.468548	-1.09373
Q9NZP8	Complement C1r subcomponent-like protein	0.7	0.90099	1.18435	0.244092	1	1	1.0513	0.0721812	1	1	1.00452	0.00650908	0.714	0.881601	1.11267	0.154021
Q9UBP8	Kidney-associated antigen 1	0.4	0.776119	0.800167	-0.321628	0.764	0.95623	0.796208	-0.328782	0.381	0.731456	0.782099	-0.354576	0.905	0.980417	1.12789	0.173622
Q9UBQ6	Exostosin-like 2	0.1	0.514124	0.390611	-1.3562	0.143	0.699624	0.320309	-1.64246	0.905	0.954287	0.659778	-0.599947	0.0238	0.43316	0.6422	-0.638905
Q9UBV8	Peflin	0.4	0.776119	1.52103	0.605049	0.393	0.905392	0.784836	-0.349538	0.167	0.625391	1.33487	0.416703	0.714	0.881601	0.838967	-0.253313
Q9UBX1	Cathepsin F	0.825	1	0.789715	-0.340596	1	1	0.935601	-0.0960348	0.381	0.731456	0.631375	-0.663432	0.714	0.881601	0.685513	-0.544745
Q9UDV7-2	Isoform 2 of Zinc finger protein 282 (HTLV-I U5RE-binding protein 1) (HUB-1)	0.4	0.776119	1.45636	0.542367	0.0714	0.58945	1.28955	0.366871	0.714	0.880407	1.03679	0.0521272	0.262	0.722485	1.21524	0.281242
Q9UHG3	Prenylcysteine oxidase 1	0.1	0.514124	0.711605	-0.490852	0.786	0.95623	0.856991	-0.222648	0.262	0.697135	1.11908	0.162313	0.262	0.722485	0.900616	-0.151016
Q9UJH8	Meteorin	0.825	1	1.28515	0.361942	0.881	1	1.16014	0.214299	0.905	0.954287	0.994619	-0.00778459	0.905	0.980417	1.21963	0.286448
Q9UK55	Protein Z-dependent protease inhibitor	0.7	0.90099	0.615694	-0.699715	0.571	0.911596	0.842769	-0.246791	0.905	0.954287	0.9776	-0.0326834	0.905	0.980417	1.17046	0.227069
Q9UKJ3	G patch domain-containing protein 8	0.7	0.90099	1.48059	0.566172	0.786	0.95623	1.07152	0.0996545	0.167	0.625391	1.94326	0.95848	0.714	0.881601	1.39246	0.477632
Q9UKP4	A disintegrin and metalloproteinase with thrombospondin motifs 7	0.1	0.514124	3.35091	1.74455	0.0357	0.472145	2.12205	1.08546	0.0952	0.500763	1.47521	0.560916	0.167	0.666535	1.41116	0.496879
Q9UKX2	Myosin-2	0.7	0.90099	1.09765	0.134421	0.393	0.905392	1.24766	0.31922	0.905	0.954287	1.05089	0.0716065	0.905	0.980417	1.01775	0.0253889
Q9UKX3	Myosin-13	0.1	0.514124	1.84065	0.880214	0.0357	0.472145	1.68606	0.753657	0.0952	0.500763	1.19208	0.253476	0.0238	0.43316	1.3634	0.447213
Q9UL26	Ras-related protein Rab-22A	0.4	0.776119	1.79886	0.847082	0.143	0.699624	1.48869	0.574048	0.548	0.809545	1.32289	0.403694	0.548	0.81617	1.39217	0.477331
Q9UL46	Proteasome activator complex subunit 2	0.2	0.610738	3.95447	1.98349	0.571	0.911596	1.80941	0.855516	0.0238	0.500763	4.84465	2.27639	0.714	0.881601	1.92933	0.948102
Q9ULV4-2	Isoform 2 of Coronin-1C (Coronin-3) (hCRNN4)	0.7	0.90099	1.05704	0.0800348	0.393	0.905392	1.7476	0.805375	0.381	0.731456	2.14839	1.10326	1	1	1.27687	0.352613
Q9UM82	Spermatogenesis-associated protein 2	0.7	0.90099	1.63281	0.707359	0.786	0.95623	0.711379	-0.49131	1	1	1.00333	0.00479311	0.381	0.791575	1.706	0.770619
Q9UNW1	Multiple inositol polyphosphate phosphatase 1	0.7	0.90099	0.662557	-0.593884	0.143	0.699624	0.722977	-0.467979	0.905	0.954287	0.902467	-0.148055	0.0238	0.43316	0.365282	-1.45292
Q9UNW1-3	Isoform 3 of Multiple inositol polyphosphate phosphatase 1 (EC 3.1.3.62) (2,3-bisphosphoglycerate 3-phosphatase) (2,3-BPG phosphatase) (EC 3.1.3.80)	0.7	0.90099	1.04522	0.0638084	0.786	0.95623	1.08748	0.120988	0.905	0.954287	1.07246	0.100926	0.714	0.881601	0.868393	-0.203579
Q9UNW1-4	Isoform 4 of Multiple inositol polyphosphate phosphatase 1 (EC 3.1.3.62) (2,3-bisphosphoglycerate 3-phosphatase) (2,3-BPG phosphatase) (EC 3.1.3.80)	0.7	0.90099	0.740197	-0.434019	0.393	0.905392	0.830555	-0.267852	0.714	0.880407	0.939303	-0.0903374	0.0238	0.43316	0.366519	-1.44804
Q9UNZ2-5	Isoform 5 of NSFL1 cofactor p47 (UBX domain-containing protein 2C) (p97 cofactor p47)	1	1	1.78086	0.832573	0.786	0.95623	1.09689	0.133422	0.0518	0.500763	7.79896	2.96328	0.548	0.81617	2.83196	1.5018
Q9UPR0	Inactive phospholipase C-like protein 2	0.4	0.776119	1.73271	0.793026	0.571	0.911596	1.22708	0.295228	0.381	0.731456	1.45209	0.538126	0.905	0.980417	1.14693	0.197777
Q9UPS8	Ankyrin repeat domain-containing protein 26	1	1	0.954801	-0.0667278	0.786	0.95623	0.641045	-0.641502	0.548	0.809545	0.753943	-0.407473	0.548	0.81617	0.678776	-0.558992
Q9UPV9	Trafficking kinesin-binding protein 1	0.7	0.90099	0.808101	-0.307393	0.571	0.911596	1.11048	0.151183	0.0476	0.500763	2.45726	1.29705	0.548	0.81617	1.34901	0.431901
[truncated: 21 more rows]

## Sheet: Supplementary Table 4
Supplementary Table 4: Combined statistical analysis for all groups and time points.
[truncated: 894 more rows]
